# Supplementary material for: Energy-efficient routing protocol for reliable low-latency Internet of Things in oil and gas pipeline monitoring
Source: PeerJ Comput Sci. 2024 Feb 29;10:e1908. doi: 10.7717/peerj-cs.1908 (PMC10909229; doi:10.7717/peerj-cs.1908)
Supplement: Supplemental Information 1 [file peerj-cs-10-1908-s001.zip]

Archive with 68 entries (65 files):
- IoT-OGI-code/
- IoT-OGI-code/OGI-code/
- IoT-OGI-code/OGI-code/all-1st dead.m
- IoT-OGI-code/OGI-code/data_generation.m
- IoT-OGI-code/OGI-code/data_transmission.m
- IoT-OGI-code/OGI-code/Depl.jpg
- IoT-OGI-code/OGI-code/figure/
- IoT-OGI-code/OGI-code/figure/Depl.eps
- IoT-OGI-code/OGI-code/figure/Depl.fig
- IoT-OGI-code/OGI-code/figure/Depl.jpg
- IoT-OGI-code/OGI-code/figure/energy consumed vs transmissions-all 3 comp(concise).eps
- IoT-OGI-code/OGI-code/figure/energy consumed vs transmissions-all 3 comp(concise).fig
- IoT-OGI-code/OGI-code/figure/energy consumed vs transmissions-all 3 comp(concise).jpg
- IoT-OGI-code/OGI-code/figure/energy consumed vs transmissions-leach comp.fig
- IoT-OGI-code/OGI-code/figure/energy consumed vs transmissions-leach comp.jpg
- IoT-OGI-code/OGI-code/figure/energy consumed vs transmissions-leach vs POIMRP (concise).eps
- IoT-OGI-code/OGI-code/figure/energy consumed vs transmissions-leach vs POIMRP (concise).fig
- IoT-OGI-code/OGI-code/figure/energy consumed vs transmissions-leach vs POIMRP (concise).jpg
- IoT-OGI-code/OGI-code/figure/Energy consumed vs transmissions-POIMRP.eps
- IoT-OGI-code/OGI-code/figure/Energy consumed vs transmissions-POIMRP.fig
- IoT-OGI-code/OGI-code/figure/Energy consumed vs transmissions-POIMRP.jpg
- IoT-OGI-code/OGI-code/figure/energy consumed vs trx-leach only.eps
- IoT-OGI-code/OGI-code/figure/energy consumed vs trx-leach only.fig
- IoT-OGI-code/OGI-code/figure/energy consumed vs trx-leach only.jpg
- IoT-OGI-code/OGI-code/figure/Net Energyper round.eps
- IoT-OGI-code/OGI-code/figure/Net Energyper round.fig
- IoT-OGI-code/OGI-code/figure/Net Energyper round.jpg
- IoT-OGI-code/OGI-code/figure/nodes vs energy at cold start for a single round.eps
- IoT-OGI-code/OGI-code/figure/nodes vs energy at cold start for a single round.fig
- IoT-OGI-code/OGI-code/figure/nodes vs energy at cold start for a single round.jpg
- IoT-OGI-code/OGI-code/figure/op nodes vs rounds.eps
- IoT-OGI-code/OGI-code/figure/op nodes vs rounds.fig
- IoT-OGI-code/OGI-code/figure/op nodes vs rounds.jpg
- IoT-OGI-code/OGI-code/figure/op nodes vs transmissions -leach comp.eps
- IoT-OGI-code/OGI-code/figure/op nodes vs transmissions -leach comp.fig
- IoT-OGI-code/OGI-code/figure/op nodes vs transmissions -leach comp.jpg
- IoT-OGI-code/OGI-code/figure/packet-generated vs mech.eps
- IoT-OGI-code/OGI-code/figure/packet-generated vs mech.fig
- IoT-OGI-code/OGI-code/figure/packet-generated vs mech.jpg
- IoT-OGI-code/OGI-code/figure/packets vs mech.eps
- IoT-OGI-code/OGI-code/figure/packets vs mech.fig
- IoT-OGI-code/OGI-code/figure/packets vs mech.jpg
- IoT-OGI-code/OGI-code/figure/rounds vs energy.fig
- IoT-OGI-code/OGI-code/figure/rounds vs energy.jpg
- IoT-OGI-code/OGI-code/figure/rounds vs mech.eps
- IoT-OGI-code/OGI-code/figure/rounds vs mech.fig
- IoT-OGI-code/OGI-code/figure/rounds vs mech.jpg
- IoT-OGI-code/OGI-code/figure/rounds vs packets.eps
- IoT-OGI-code/OGI-code/figure/rounds vs packets.fig
- IoT-OGI-code/OGI-code/figure/rounds vs packets.jpg
- IoT-OGI-code/OGI-code/find_neighbors.m
- IoT-OGI-code/OGI-code/for i 6-4.m
- IoT-OGI-code/OGI-code/hello.m
- IoT-OGI-code/OGI-code/newNetwork.m
- IoT-OGI-code/OGI-code/newNodes.m
- IoT-OGI-code/OGI-code/newRound.m
- IoT-OGI-code/OGI-code/packets graph.m
- IoT-OGI-code/OGI-code/packet_beacon.m
- IoT-OGI-code/OGI-code/packet_d.m
- IoT-OGI-code/OGI-code/packet_p.m
- IoT-OGI-code/OGI-code/packet_RD.m
- IoT-OGI-code/OGI-code/POIMRP.m
- IoT-OGI-code/OGI-code/script_to_plot_basic_mechanism.m
- IoT-OGI-code/OGI-code/start for 4 nodes-working perfectly.m
- IoT-OGI-code/OGI-code/Start.m
- IoT-OGI-code/OGI-code/start_basicMechnism.m
- IoT-OGI-code/OGI-code/start_before_packet.m
- IoT-OGI-code/OGI-code/try.m
