# Supplementary material for: Energy-efficient routing protocol for reliable low-latency Internet of Things in oil and gas pipeline monitoring
Source: PeerJ Comput Sci. 2024 Feb 29;10:e1908. doi: 10.7717/peerj-cs.1908 (PMC10909229; doi:10.7717/peerj-cs.1908)
Supplement: Supplemental Information 1 [file peerj-cs-10-1908-s001.zip › IoT-OGI-code/OGI-code/data_generation.m]

function Data = data_generation % This function generate temp, pressure values for the alive node IDs
    
        %Data Aggregation for Temperature
        Data.temperature = randi([-50, 150]);

        %Data Aggregation for Pressure
        Data.pressure = randi([0, 150]);

%         %Data Aggregation for Flow rate
%         temp_flowrate = zeros(numNodes,1);
%         viscocity = rand(numNodes,1);
%         cross_area = 0.0025 * 3.14;
%          for i=1:numNodes
%              press_val = Data.pressure(i) * 0.0025;
%              temp_val = cross_area * press_val;
%              leng = Length * 8;
%              viscous = leng * viscocity(i,1);
%              temp_flowrate(i,1) = temp_val/viscous;
%          end
%         Data.flowrate(i) = temp_flowrate;
 
end
