# Supplementary material for: Energy-efficient routing protocol for reliable low-latency Internet of Things in oil and gas pipeline monitoring
Source: PeerJ Comput Sci. 2024 Feb 29;10:e1908. doi: 10.7717/peerj-cs.1908 (PMC10909229; doi:10.7717/peerj-cs.1908)
Supplement: Supplemental Information 1 [file peerj-cs-10-1908-s001.zip › IoT-OGI-code/OGI-code/data_transmission.m]

function[tx_sum,net_energy,net_energy_at_round,net_alive_nodes]=data_transmission(s,option,numNodes,Length, Width, sinkX1, sinkY1, sinkX2, sinkY2)

% numNodes = 10; % number of nodes
netArch  = newNetwork(Length, Width, sinkX1, sinkY1, sinkX2, sinkY2, numNodes);
x=netArch.Data.temperature;
nodeArch = newNodes(netArch, numNodes, s);
roundArch = newRound();

%Plotting Nodes
figure(1), clf, hold on;
axis([0 netArch.Yard.Length 0 netArch.Yard.Width])
colorarray=['b','g','r','c','m','y','k'];
labels = cellstr( num2str([1:numNodes]') );  %' # labels correspond to their order
for i=1:7
    plot(nodeArch.nodesLoc(i,1), nodeArch.nodesLoc(i,2),'.','color',colorarray(i), 'MarkerSize',15);
    text(nodeArch.nodesLoc(i, 1), nodeArch.nodesLoc(i, 2),labels(i));
end
for i=8:(numNodes-3)
    plot(nodeArch.nodesLoc(i,1), nodeArch.nodesLoc(i,2),'.','color',[0.4 0.4 0], 'MarkerSize',15);
text(nodeArch.nodesLoc(i, 1), nodeArch.nodesLoc(i, 2),labels(i));
end
plot(nodeArch.nodesLoc(numNodes-2,1), nodeArch.nodesLoc(numNodes-2,2),'.','color',[1 0.6 0.2], 'MarkerSize',15);
text(nodeArch.nodesLoc(numNodes-2, 1), nodeArch.nodesLoc(numNodes-2, 2),labels(numNodes-2));
plot(nodeArch.nodesLoc(numNodes-1,1), nodeArch.nodesLoc(numNodes-1,2),'.','color',[0.4 0.4 0], 'MarkerSize',15);
text(nodeArch.nodesLoc(numNodes-1, 1), nodeArch.nodesLoc(numNodes-1, 2),labels(numNodes-1));
plot(nodeArch.nodesLoc(numNodes,1), nodeArch.nodesLoc(numNodes,2),'.','color',[0.3137 0.3137 0.3137], 'MarkerSize',15);
text(nodeArch.nodesLoc(numNodes, 1), nodeArch.nodesLoc(numNodes, 2),labels(numNodes));
plot(netArch.Sink.x1, netArch.Sink.y1,'o','MarkerSize',15, 'MarkerFaceColor', 'g');
plot(netArch.Sink.x2, netArch.Sink.y2,'o','MarkerSize',15, 'MarkerFaceColor', 'g');
%Plotting Nodes


%Calculating Node-Node and Node-Sink Distances
Locations = zeros(numNodes, numNodes, 2); 
for i=1:numNodes
    Locations(i,i,:)= nodeArch.nodesLoc(i,:);
end
for j=1:numNodes
    for i=1:numNodes
        Locations(i,j,:)=Locations(j,j,:);
    end
end
ns_distance_base1 = zeros (numNodes,1);
for i=1:numNodes
    ns_distance_base1(i,1)=sqrt((Locations(i,i,1)-netArch.Sink.x1)^2+ (Locations(i,i,2)-netArch.Sink.y1)^2);
end
ns_distance_base2 = zeros (numNodes,1);
for i=1:numNodes
    ns_distance_base2(i,1)=sqrt((Locations(i,i,1)-netArch.Sink.x2)^2+ (Locations(i,i,2)-netArch.Sink.y2)^2);
end
nn_distance = zeros (numNodes,numNodes);
for i=1:numNodes
    for j=1:numNodes
        nn_distance(i,j)=sqrt((Locations(i,i,1)-Locations(i,j,1))^2+ (Locations(i,i,2)-Locations(i,j,2))^2);
    end
end
%Calculating Node-Node and Node-Sink Distances

%Packet Generation & Energy Consumption
d0 = sqrt(netArch.Energy.freeSpace / netArch.Energy.multiPath);
ETX = netArch.Energy.transfer;
ERX = netArch.Energy.receive;
EDA = netArch.Energy.aggr;
Emp = netArch.Energy.multiPath;
Efs = netArch.Energy.freeSpace;
packetLength = roundArch.packetLength;
ctrPacketLength = roundArch.ctrPacketLength
locAlive = find(~nodeArch.dead);
data=data_generation(locAlive);
neighbors = find_neighbors(nn_distance,locAlive,numNodes);
packets_transmitted=zeros(numNodes,1);
net_energy_at_round=[];
net_alive_nodes=[];
    
j=zeros(1,2); % var to store two possible neighbors

flag_LoadBalancing=zeros(1,numNodes);

% Assumption: SN range is fixed that is upto one hop (length/numNodes)
% plot a graph between packets transmitted vs Energy 
% plot a graph between number of nodes transmitted urgent data (out of
% range values) vs overall latency (time taken to send urgent data)
while (~isempty(locAlive))
    locAlive = find(~nodeArch.dead); % find the nodes that are alive
    for i = locAlive
        packets_transmitted(i,1)=packets_transmitted(i,1)+1; 
        
        if (nodeArch.node(i).energy <= (0.01))
            nodeArch.dead(i) = 1;
            alive = find(~nodeArch.dead);
            neighbors = find_neighbors(nn_distance,alive,numNodes);
        end
      
        t=0;
        while(~t==1000)
            %check whetehr in range or not
            if(nodeArch.Data.temperature(i)>=-50 && nodeArch.Data.temperature(i) <= 150)
                if(mod(t,10)==0)
                 if (neighbors(i,1)==-1 && neighbors(i,2)==-1)
                    %%send beacon 
                 elseif(neighbors(i,1)~=-1 && neighbors(i,2)~=-1)
                     %send data to any neighbor
                 else
                     if (neighbors(i,1)~=-1)
                         %send to 1st
                     else
                         %send to 2nd
                     end
                 end
                end
%         obj=energy efficiency
%  case 1: if first neioghbor is in range (SN range is
%         Length/numNode)--> select neighbor 1 for data transmission
            j(1,1)
%  case 2: if two neioghbor is in range SN range is
%         Length/numNode)--> select neighbor 2 for data transmission
%  case 3: if both in range neighbors are dead --> obj: fault tolerance
%         current node repeatedly sending message (beacon) to upper layer
%         UAV --> UAV share the info of the current nodes neighboring nodes
%         to respective CS and transmits data as well
            else
                if (neighbors(i,1)==-1 && neighbors(i,2)==-1)
                    %%send beacon 
                    %%check range periodically and increase range if its in next hop range 
                    %%or if uav is in range it transmits its range value and that node sets its range value...
                 elseif(neighbors(i,1)~=-1 && neighbors(i,2)~=-1)
                     %send data to any neighbor
                 else
                     if (neighbors(i,1)~=-1)
                         %send to 1st
                     else
                         %send to 2nd
                     end
                 end
%         obj: Low latency
% Case 1: if neighbor 1 is in range and its towards nearest BS --> select
%         neighbor 1
% case 2: if neighbor two is in range but away from nearest BS --> select neighbor 2 for data transmission and 
%         current node repeatedly sending message (beacon) to upper layer
%         UAV --> UAV share the info of the current nodes neighboring nodes
%         to respective CS and transmits data as well
% case 3: if both in range neighbors are dead --> obj: fault tolerance
%         current node repeatedly sending message (beacon) to upper layer
%         UAV --> UAV share the info of the current nodes neighboring nodes
%         to respective CS and transmits data as well
            end
            t=t+2;
            data=data_generation(locAlive);
        end
   end
end
