# Supplementary material for: Energy-efficient routing protocol for reliable low-latency Internet of Things in oil and gas pipeline monitoring
Source: PeerJ Comput Sci. 2024 Feb 29;10:e1908. doi: 10.7717/peerj-cs.1908 (PMC10909229; doi:10.7717/peerj-cs.1908)
Supplement: Supplemental Information 1 [file peerj-cs-10-1908-s001.zip › IoT-OGI-code/OGI-code/find_neighbors.m]

% finding nedgbours of each node (one dim array )
function [neighbors]=find_neighbors(ns_distance_base1,ns_distance_base2,nn_distance,locAlive,numNodes)
%  locAlive = find(~nodeArch);
% numNodes=10;
neighbors = zeros(numNodes,2);
% a=mod(numNodes,2);
% BS = zeros (numNodes,1);
% if (a==0) %even num of nodes
N=LnumNodes;
    for i=1:numNodes
%         BS(i,1)=1;
        x = nn_distance(i,:); 
        if (i==1 && ~isempty(find(locAlive==i)))
            next = find(nn_distance(i,:) == x(i+1));
            neighbors(i,1) = 0;
            neighbors(i,2) = next;
        elseif(i==numNodes && ~isempty(find(locAlive==i))
            prev = find(nn_distance(i,:) == x(i-1));
            neighbors(i,1) = 0;
            neighbors(i,2) = prev;
        else
            if (~isempty(find(locAlive==i))
                if (~isempty(find(locAlive==i+1)))
                    neighbors(i,1) = i+1;
                else
                    neighbors(i,1) = -1; %%beacon case
                end
                if (~isempty(find(locAlive==i-1)))
                    neighbors(i,2) = i-1;
                else
                    neighbors(i,2) = -1; %%beacon case
                end
                
            end
        end
    end
end
