# Supplementary material for: Energy-efficient routing protocol for reliable low-latency Internet of Things in oil and gas pipeline monitoring
Source: PeerJ Comput Sci. 2024 Feb 29;10:e1908. doi: 10.7717/peerj-cs.1908 (PMC10909229; doi:10.7717/peerj-cs.1908)
Supplement: Supplemental Information 1 [file peerj-cs-10-1908-s001.zip › IoT-OGI-code/OGI-code/hello.m]

%%%%%%%%%%%%%%%%%%%%%%%%%%%%%%%%%%%%%%%%%%%%%%%%%%%%%%%%%%%%%%%%%%%%%%%%
%                          LEACH Protocol                              %
%                          Part of Thesis:                             %
%       Energy-Efficient Protocols In Wireless Sensor Networks         %
%                                                                      %
% (c) Alexandros Nikolaos Zattas                                       %
% University of Peloponnese                                            %
% Department of Informatics and Telecommunications                     %
% For any related questions or additional information                  %
% send an e-mail to:                                                   %
% alexzattas@gmail.com                                                 %
%%%%%%%%%%%%%%%%%%%%%%%%%%%%%%%%%%%%%%%%%%%%%%%%%%%%%%%%%%%%%%%%%%%%%%%%


close all;
clear;
clc;

%%%%%%%%%%%%%%%%%%%% Network Establishment Parameters %%%%%%%%%%%%%%%%%%%%

%%% Area of Operation %%%

% Field Dimensions in meters %
xm=100;
ym=5;
x=0; % added for better display results of the plot
y=0; % added for better display results of the plot
% Number of Nodes in the field %
% n=100;
n=12;
% Number of Dead Nodes in the beggining %
dead_nodes=0;
% Coordinates of the Sink (location is predetermined in this simulation) %
% sinkx=50;
sinkx=0;
% sinky=200;
sinky=5;

%%% Energy Values %%%
% Initial Energy of a Node (in Joules) % 
% Eo=2; % units in Joules
Eo=0.5;
% Energy required to run circuity (both for transmitter and receiver) %
Eelec=50*10^(-9); % units in Joules/bit
% ETx=50*10^(-9);
ETx=0.000001;% units in Joules/bit
ERx=50*10^(-9); % units in Joules/bit
% Transmit Amplifier Types %
Eamp=100*10^(-12); % units in Joules/bit/m^2 (amount of energy spent by the amplifier to transmit the bits)
% Data Aggregation Energy %
EDA=5*10^(-9); % units in Joules/bit
% Size of data package %
k=4000; % units in bits
% Suggested percentage of cluster head %
p=0.05; % a 5 percent of the total amount of nodes used in the network is proposed to give good results
% Number of Clusters %
No=p*n; 
% Round of Operation %
rnd=0;
% Current Number of operating Nodes %
operating_nodes=n;
transmissions=0;
temp_val=0;
flag1stdead=0;
%%%%%%%%%%%%%%%%%%%%%%%%%%% End of Parameters %%%%%%%%%%%%%%%%%%%%%%%%%%%%


            %%% Creation of the Wireless Sensor Network %%%

% Plotting the WSN %
for i=1:n
    
    SN(i).id=i;	% sensor's ID number
%     SN(i).x=rand(1,1)*xm;	% X-axis coordinates of sensor node
    SN(i).x=i*8;
%     SN(i).y=rand(1,1)*ym;	% Y-axis coordinates of sensor node
    SN(i).y=ym;
    SN(i).E=Eo;     % nodes energy levels (initially set to be equal to "Eo"
    SN(i).role=0;   % node acts as normal if the value is '0', if elected as a cluster head it  gets the value '1' (initially all nodes are normal)
    SN(i).cluster=0;	% the cluster which a node belongs to
    SN(i).cond=1;	% States the current condition of the node. when the node is operational its value is =1 and when dead =0
    SN(i).rop=0;	% number of rounds node was operational
    SN(i).rleft=0;  % rounds left for node to become available for Cluster Head election
    SN(i).dtch=0;	% nodes distance from the cluster head of the cluster in which he belongs
    SN(i).dts=0;    % nodes distance from the sink
    SN(i).tel=0;	% states how many times the node was elected as a Cluster Head
    SN(i).rn=0;     % round node got elected as cluster head
    SN(i).chid=0;   % node ID of the cluster head which the "i" normal node belongs to

    
    hold on;
    figure(1)
    plot(x,y,xm,ym,SN(i).x,SN(i).y,'ob',sinkx,sinky,'*r');
    title 'Wireless Sensor Network';
    xlabel '(m)';
    ylabel '(m)';
    
end
 


                      %%%%%% Set-Up Phase %%%%%% 
                      
             

while operating_nodes>0
        
    % Displays Current Round %     
    rnd     

	% Threshold Value %
	t=(p/(1-p*(mod(rnd,1/p))));
    
    % Re-election Value %
    tleft=mod(rnd,1/p);
 
	% Reseting Previous Amount Of Cluster Heads In the Network %
	CLheads=0;
    
    % Reseting Previous Amount Of Energy Consumed In the Network on the Previous Round %
    energy=0;
 
        
        
% Cluster Heads Election %
    
        for i=1:n
            SN(i).cluster=0;    % reseting cluster in which the node belongs to
            SN(i).role=0;       % reseting node role
            SN(i).chid=0;       % reseting cluster head id
            if SN(i).rleft>0
               SN(i).rleft=SN(i).rleft-1;
            end
            if (SN(i).E>0) && (SN(i).rleft==0)
                generate=rand;	
                    if generate< t
                    SN(i).role=1;	% assigns the node role of acluster head
                    SN(i).rn=rnd;	% Assigns the round that the cluster head was elected to the data table
                    SN(i).tel=SN(i).tel + 1;   
                    SN(i).rleft=1/p-tleft;    % rounds for which the node will be unable to become a CH
                    SN(i).dts=sqrt((sinkx-SN(i).x)^2 + (sinky-SN(i).y)^2); % calculates the distance between the sink and the cluster hea
                    CLheads=CLheads+1;	% sum of cluster heads that have been elected 
                    SN(i).cluster=CLheads; % cluster of which the node got elected to be cluster head
                    CL(CLheads).x=SN(i).x; % X-axis coordinates of elected cluster head
                    CL(CLheads).y=SN(i).y; % Y-axis coordinates of elected cluster head
                    CL(CLheads).id=i; % Assigns the node ID of the newly elected cluster head to an array
                    end
        
            end
        end
        
	% Fixing the size of "CL" array %
	CL=CL(1:CLheads);
  
    
    
    
% Grouping the Nodes into Clusters & caclulating the distance between node and cluster head %
     
       for i=1:n
        if  (SN(i).role==0) && (SN(i).E>0) && (CLheads>0) % if node is normal
            for m=1:CLheads
            d(m)=sqrt((CL(m).x-SN(i).x)^2 + (CL(m).y-SN(i).y)^2);
            % we calculate the distance 'd' between the sensor node that is
            % transmitting and the cluster head that is receiving with the following equation+ 
            % d=sqrt((x2-x1)^2 + (y2-y1)^2) where x2 and y2 the coordinates of
            % the cluster head and x1 and y1 the coordinates of the transmitting node
            end
        d=d(1:CLheads); % fixing the size of "d" array
        [M,I]=min(d(:)); % finds the minimum distance of node to CH
        [Row, Col] = ind2sub(size(d),I); % displays the Cluster Number in which this node belongs too
        SN(i).cluster=Col; % assigns node to the cluster
        SN(i).dtch= d(Col); % assigns the distance of node to CH
        SN(i).chid=CL(Col).id;
        end
       end
       
        
       
                           %%%%%% Steady-State Phase %%%%%%
                      
  
% Energy Dissipation for normal nodes %
    
    for i=1:n
       if (SN(i).cond==1) && (SN(i).role==0) && (CLheads>0)
       	if SN(i).E>0
            ETx= Eelec*k + Eamp * k * SN(i).dtch^2;
            SN(i).E=SN(i).E - ETx;
            energy=energy+ETx;
            
        % Dissipation for cluster head during reception
        if SN(SN(i).chid).E>0 && SN(SN(i).chid).cond==1 && SN(SN(i).chid).role==1
            ERx=(Eelec+EDA)*k;
            energy=energy+ERx;
            SN(SN(i).chid).E=SN(SN(i).chid).E - ERx;
             if SN(SN(i).chid).E<=0  % if cluster heads energy depletes with reception
                SN(SN(i).chid).cond=0;
                SN(SN(i).chid).rop=rnd;
                dead_nodes=dead_nodes +1;
                operating_nodes= operating_nodes - 1
             end
        end
        end
        
        
        if SN(i).E<=0       % if nodes energy depletes with transmission
        dead_nodes=dead_nodes +1;
        operating_nodes= operating_nodes - 1
        SN(i).cond=0;
        SN(i).chid=0;
        SN(i).rop=rnd;
        end
        
      end
    end            
    
    
    
% Energy Dissipation for cluster head nodes %
   
   for i=1:n
     if (SN(i).cond==1)  && (SN(i).role==1)
         if SN(i).E>0
            ETx= (Eelec+EDA)*k + Eamp * k * SN(i).dts^2;
            SN(i).E=SN(i).E - ETx;
            energy=energy+ETx;
         end
         if  SN(i).E<=0     % if cluster heads energy depletes with transmission
         dead_nodes=dead_nodes +1;
         operating_nodes= operating_nodes - 1
         SN(i).cond=0;
         SN(i).rop=rnd;
         end
     end
   end

   

  
    if operating_nodes<n && temp_val==0
        temp_val=1;
        flag1stdead=rnd
    end
    % Display Number of Cluster Heads of this round %
    %CLheads;
   
    
    transmissions=transmissions+1;
    if CLheads==0
    transmissions=transmissions-1;
    end
    
 
    % Next Round %
    rnd= rnd +1;
    
    tr(transmissions)=operating_nodes;
    op(rnd)=operating_nodes;
    

    if energy>0
    nrg(transmissions)=energy;
    end
    

end


sum=0;
for i=1:flag1stdead
    sum=nrg(i) + sum;
end

temp1=sum/flag1stdead;
temp2=temp1/n;

for i=1:flag1stdead
avg_node(i)=temp2;
end

    % Plotting Simulation Results "Operating Nodes per Round" %
    figure(8)
    plot(1:rnd,op(1:rnd),'-r','Linewidth',2);
    title ({'Operating Nodes per Round';})
    xlabel 'Rounds';
    ylabel 'Operational Nodes';
    hold on;
    
    % Plotting Simulation Results  %
    figure(9)
    plot(1:transmissions,tr(1:transmissions),'-r','Linewidth',2);
    title ({'Operational Nodes per Transmission';})
    xlabel 'Transmissions';
    ylabel 'Operational Nodes';
    hold on;
    


%     
%   
%    
%     % Plotting Simulation Results  %
%     figure(4)
%     plot(1:flag1stdead,nrg(1:flag1stdead),'-r','Linewidth',2);
%     title ({'Energy consumed per Transmission'})
%     xlabel 'Transmission';
%     ylabel 'Energy ( J )';
%     hold on;
%     
% 
%     % Plotting Simulation Results  %
%     figure(5)
%     plot(1:flag1stdead,avg_node(1:flag1stdead),'-r','Linewidth',2);
%     title ({'LEACH'; 'Average Energy consumed by a Node per Transmission';})
%     xlabel 'Transmissions';
%     ylabel 'Energy ( J )';
%     hold on;
  
  
%%%%%%%%%%%%%%%%%%%%%%%%%%%%%%%%%%%%%%%%%%%%%%%%%%%%%%%%%%%%%%%%%%%%%%%%
% % %                         IMRP                                     %
%            Important Message based Routing Protocol                  %
%%%%%%%%%%%%%%%%%%%%%%%%%%%%%%%%%%%%%%%%%%%%%%%%%%%%%%%%%%%%%%%%%%%%%%%%

% % % % Network Parameters%%%%%%%%%%

Length=100; %depends upon user -->we assume 100 meters
Width=5;%pipeline diameters =5 meters [ref: https://www.britannica.com/technology/pipeline-technology]
Rs=4.5; %Rs=4.5 meters [ref: https://www.google.com/search?q=temperature+sensing+coverage+area&source=lmns&bih=632&biw=1280&hl=en&sa=X&ved=2ahUKEwiwsvaFip34AhXM8IUKHXNcCboQ_AUoAHoECAEQAA]%The type of thermocouple sensor used is generally a Type K due to it's optimum temperature range and cost factors.
Rc=10; %Rc=10 meters %Deployment strategy:  ?3 ? Rs and Rc >  ?3 ? Rs[ref: https://link.springer.com/content/pdf/10.1007/s10766-018-0582-x.pdf] %Generally comm range is less than 100 meters of WSN nodes.

%sinks
% Pump stations are generally constructed every 20-100 miles along a
% pipeline route[ref:
% https://www.google.com/search?q=oil+and+gas+pipeline+pumping+station+distance&sxsrf=ALiCzsZ2Z2llDOsrpB96kSC34-FA8pd6fw%3A1654669022950&ei=3j6gYrfWOYaPxc8PyKSisAg&ved=0ahUKEwi3vdW6mp34AhWGR_EDHUiSCIYQ4dUDCA4&uact=5&oq=oil+and+gas+pipeline+pumping+station+distance&gs_lcp=Cgdnd3Mtd2l6EAMyBwghEAoQoAEyBwghEAoQoAEyBwghEAoQoAE6BwgAEEcQsAM6BQghEKABOggIIRAeEBYQHToECCEQFUoECEEYAEoECEYYAFCnA1idEGCPEmgBcAF4AIABrQOIAYASkgEHMi03LjAuMZgBAKABAcgBCMABAQ&sclient=gws-wiz]
% consider 20 miles= 32,186 meters
%Distance from sensor node to sink node should be [0-200(m)] so we consider
%100m [ref:
%https://www.researchgate.net/profile/Yunzhou-Zhang/publication/273284654_HDRE_Coverage_Hole_Detection_with_Residual_Energy_in_Wireless_Sensor_Networks/links/57c2f7ca08aed246b102a4ad/HDRE-Coverage-Hole-Detection-with-Residual-Energy-in-Wireless-Sensor-Networks.pdf]

sinkX1=0;
sinkY1=Width;
sinkX2=Length;
sinkY2=Width;

%calculating num of nodes i.e numNodes
x=ceil(Rs*sqrt(3));
numNodes=ceil((Length/x)-1);
operating_nodes=numNodes;

%creating n/w arch and nodes
netArch  = newNetwork(Length, Width, sinkX1, sinkY1, sinkX2, sinkY2, numNodes);
nodeArch = newNodes(netArch, numNodes, Rs);
roundArch = newRound();

%Plotting Nodes
figure(1), clf, hold on;
axis([0 netArch.Yard.Length 0 netArch.Yard.Width])
colorarray=['b','g','r','c','m','y','k'];
labels = cellstr( num2str([1:numNodes]') );  %' # labels correspond to their order

for i=1:7
    plot(nodeArch.nodesLoc(i,1), nodeArch.nodesLoc(i,2),'.','color',colorarray(i), 'MarkerSize',15);
    text(nodeArch.nodesLoc(i, 1), nodeArch.nodesLoc(i, 2),labels(i));
end
for i=8:(numNodes-3)
    plot(nodeArch.nodesLoc(i,1), nodeArch.nodesLoc(i,2),'.','color',[0.4 0.4 0], 'MarkerSize',15);
text(nodeArch.nodesLoc(i, 1), nodeArch.nodesLoc(i, 2),labels(i));
end
plot(nodeArch.nodesLoc(numNodes-2,1), nodeArch.nodesLoc(numNodes-2,2),'.','color',[1 0.6 0.2], 'MarkerSize',15);
text(nodeArch.nodesLoc(numNodes-2, 1), nodeArch.nodesLoc(numNodes-2, 2),labels(numNodes-2));
plot(nodeArch.nodesLoc(numNodes-1,1), nodeArch.nodesLoc(numNodes-1,2),'.','color',[0.4 0.4 0], 'MarkerSize',15);
text(nodeArch.nodesLoc(numNodes-1, 1), nodeArch.nodesLoc(numNodes-1, 2),labels(numNodes-1));
plot(nodeArch.nodesLoc(numNodes,1), nodeArch.nodesLoc(numNodes,2),'.','color',[0.3137 0.3137 0.3137], 'MarkerSize',15);
text(nodeArch.nodesLoc(numNodes, 1), nodeArch.nodesLoc(numNodes, 2),labels(numNodes));
plot(netArch.Sink.x1, netArch.Sink.y1,'o','MarkerSize',15, 'MarkerFaceColor', 'g');
plot(netArch.Sink.x2, netArch.Sink.y2,'o','MarkerSize',15, 'MarkerFaceColor', 'g');
hold off;
%Plotting Nodes

% %assigning IDs to sinks and nodes [for sink=-1 and for nodes 1 onwards
ID=zeros(numNodes+2);
ID(1)=-1;
ID(numNodes+1)=-1;
for i=1:(numNodes)
    ID(i)=i;
end


%Calculating Node-Node and Node-Sink Distances
Locations = zeros(numNodes, numNodes, 2); 
for i=1:numNodes
    Locations(i,i,:)= nodeArch.nodesLoc(i,:);
end
for j=1:numNodes
    for i=1:numNodes
        Locations(i,j,:)=Locations(j,j,:);
    end
end
ns_distance= zeros (numNodes,2);
for i=1:numNodes
    ns_distance(i,1)=sqrt((Locations(i,i,1)-netArch.Sink.x1)^2+ (Locations(i,i,2)-netArch.Sink.y1)^2);
end
for i=numNodes:-1:1
        netArch.Sink.x2
        netArch.Sink.y2
        Locations(i,i,1)
        Locations(i,i,2)
        ns_distance(i,2)=sqrt((Locations(i,i,1)-netArch.Sink.x2)^2+ (Locations(i,i,2)-netArch.Sink.y2)^2);
end
nn_distance = zeros (numNodes,numNodes);
for i=1:numNodes
    for j=1:numNodes
        nn_distance(i,j)=sqrt((Locations(i,i,1)-Locations(i,j,1))^2+ (Locations(i,i,2)-Locations(i,j,2))^2);
    end
end
%Calculating Node-Node and Node-Sink Distances

%Packet Generation & Energy Consumption
d0 = sqrt(netArch.Energy.freeSpace / netArch.Energy.multiPath);
ETX = netArch.Energy.transfer;
ERX = netArch.Energy.receive;
EDA = netArch.Energy.aggr;
Emp = netArch.Energy.multiPath;
Efs = netArch.Energy.freeSpace;
packetLength = roundArch.packetLength;
ctrpacketLength = roundArch.ctrpacketLength;
locAlive = find(~nodeArch.dead); %find function returns indices of non-zeros elements (locAlive contain the IDs of alive nodes)
packets_transmitted=zeros(numNodes,1);
net_energy_at_round=[];
energy_consumed_at_round=[];
x=zeros(2000);
packets_transmitted_at_round=[];
net_alive_nodes=[];
rem_energy=zeros(numNodes,1);

for i=1:numNodes
    rem_energy(i)=netArch.Energy.init;
end

%Network discovery%%
% every node will broadcast % control flooding
% path discovery -->neighbor discovery(each node will bradcast a message and if its msg is already there it holds the new one and maintain its ID (ack)and
% num of hops--> routing table have (ID, BS, hopcount,nexthop)
%creating routing table route1(bs1) and route2(bs2) for each node--> e.g., ID, BS,hops,next, dead/alive status(0 is dead) --> 
%a matrix numNodes*4 

%every node broadcast RREQ packet to every other node within range nodes
%(i.e., one next node)and create Routing table
type=1;
i=1;
p_id=1;
Data=1;
nn=1;
packet=packet_p(type,numNodes);
route1=packet.route1;
route2=packet.route2;

%Data transmission%%
dn=ceil((Rc*sqrt(3))); % nodes are deployed on distance == ceil(Rc*sqrt(3))
p_id=1;
t=0;
round=1;
t1=0;
e_t=netArch.Energy.init*numNodes;

while(t~=10000) %till t=10000
    
     x=isempty(locAlive);
     if (mod(t,10)==0 && x==0)
         if(t~=t1)
         round=round+1;
         t1=t;
         end
     end 
     
     if(length(locAlive)<12)
         net_alive_nodes
         net_energy_at_round
         packets_transmitted
     end

    if (x==0)% to check ifany alive locations
    for i=1:numNodes
        if (rem_energy(i,1) <= 0.01)
            nodeArch.dead(i) = 1;
        end
                     
       locAlive = find(~nodeArch.dead); % find the nodes that are alive
       x=any(locAlive(:)==i);
       if(x==1)
            Data=data_generation;
            if((Data.temperature>=-50 && Data.temperature <= 150)&&(Data.pressure>=0 && Data.pressure <= 150))
                 
% %     obj=energy efficiency
% %  case 1: select neighbor with less hop count
               if(mod(t,10)==0)
                    if(route1(i,3)<=route2(i,3) && route1(i,5)==1) % if it is a node from first half of nodes && route1 is alive 
                        nn=route1(i,4);
                        type=2;
                        packet = packet_p(type,numNodes,i,p_id,Data,nn);
                        if (nn==0)    %if i is the first node near sink
                            rem_energy(i) = rem_energy(i) - (packetLength*(ETX) + Efs * packetLength * ((ns_distance(i,1))^2));% ith node itself energy consumption
                            packets_transmitted(i,1)=packets_transmitted(i,1)+1; 
                            disp(p_id);
                            disp('packet transmitted successfully');
                            p_id=p_id+1;
                        else            %if i is any node other than sink
                            if (rem_energy(nn) <= 0.01)
                                nodeArch.dead(nn) = 1;
                            end
                            locAlive = find(~nodeArch.dead); % find the nodes that are alive
                            zz=any(locAlive(:)==nn);
                            if(zz==1)   % means next hop is alive
                                rem_energy(i) = rem_energy(i) - (packetLength*(ETX) + Efs * packetLength * ((nn_distance(i,nn))^2));
                                packet = packet_p(type,numNodes,i,p_id,Data,nn);
%                                 packet = packet_d(i,p_id,Data,nn);
                                packets_transmitted(i,1)=packets_transmitted(i,1)+1; 
                            else
                               % next hop on preffred route is dead --> follow route 2
                               if (rem_energy(i) <= 0.01)
                                  nodeArch.dead(i) = 1;
                                  nn=0;
                     
                               else
                        
                                  nn=route2(i,4);
                                  packet = packet_p(type,numNodes,i,p_id,Data,nn);
%                                   packet = packet_d(i,p_id,Data,nn);
                                  if (nn==0)
                                    rem_energy(i) = rem_energy(i) - (packetLength*(ETX) + Efs * packetLength * ((ns_distance(i,2))^2));% ith node itself energy consumption
                                    packets_transmitted(i,1)=packets_transmitted(i,1)+1;
                                    disp(p_id);
                                    disp('packet transmitted successfully');
                                    p_id=p_id+1;
                                  else
                                      if (rem_energy(nn) <= 0.01)
                                          nodeArch.dead(nn) = 1;
                                          flag=i;
                                          nn=0;
                                      end
                    
                                    locAlive = find(~nodeArch.dead); % find the nodes that are alive
                                    zz=any(locAlive(:)==nn);
                                    if(zz==1)% means next hops alive
                                        rem_energy(i) = rem_energy(i) - (packetLength*(ETX) + Efs * packetLength * ((nn_distance(i,nn))^2));
                                        
                                        packets_transmitted(i,1)=packets_transmitted(i,1)+1; 
                                        route1(i,5)=0;
                                        
                                        route1(nn,5)=0; %route1 is dead=0 for x
                                           
                                        
                                        
                                    else
                                        %send beacon
                                        packet = packet_beacon(Data,flag,p_id);
                                        if(route1(flag,4)<route2(flag,4))
                                                 rem_energy(flag) = rem_energy(flag) - (ctrpacketLength*(ETX) + Efs * ctrpacketLength * ((ns_distance(flag,1))^2));
                                                 packets_transmitted(flag,1)=packets_transmitted(flag,1)+1;
                                        else
                                                 rem_energy(flag) = rem_energy(flag) - (ctrpacketLength*(ETX) + Efs * ctrpacketLength * ((ns_distance(flag,2))^2));
                                                 packets_transmitted(flag,1)=packets_transmitted(flag,1)+1;
                                        end
                                        p_id=p_id+1;
                                        nn=0;
                                        route1(flag,5)=0;
                                        route2(flag,5)=0;
                                    end
                                  end
                                while(nn~=0)
                                     if (rem_energy(nn) <= 0.01)
                                        nodeArch.dead(nn) = 1;
                                        flag=nn;
                                        nn=0;
                     
                                     else
                                         if(route1(nn,3)<=route2(nn,3) && route1(nn,5)==1) %
                                             x=route1(nn,4);
                                             packet = packet_p(type,numNodes,nn,p_id,Data,x);
%                                              packet = packet_d(nn,p_id,Data,x)
%                                              packet = packet_generation(nn,p_id,Data,x)
                                             if (x==0)
                                                rem_energy(nn) = rem_energy(nn) - (packetLength*(ETX) + Efs * packetLength * ((ns_distance(nn,1))^2));% ith node itself energy consumption
                                                packets_transmitted(nn,1)=packets_transmitted(nn,1)+1;
                                                disp(p_id);
                                                disp('packet transmitted successfully');
                                                p_id=p_id+1;
                                             else
                                                 if (rem_energy(x) <= 0.01)
                                                    nodeArch.dead(x) = 1;
                                                    flag=nn;
                                                    nn=0;
                                                 end
                                                locAlive = find(~nodeArch.dead); % find the nodes that are alive
                                                zz=any(locAlive(:)==x);
                                                if(zz==1)% means next hops alive
                                                    rem_energy(nn) = rem_energy(nn) - (packetLength*(ETX) + Efs * packetLength * ((nn_distance(nn,x))^2));
                                                    packets_transmitted(nn,1)=packets_transmitted(nn,1)+1;
                                                    route2(nn,5)=0;
                                                    
                                                else
                                                    %send beacon
                                                    packet=packet_beacon(Data,flag,p_id);
                                                    if(route1(flag,4)<route2(flag,4))
                                                        rem_energy(flag) = rem_energy(flag) - (ctrpacketLength*(ETX) + Efs * ctrpacketLength * ((ns_distance(flag,1))^2));
                                                        packets_transmitted(flag,1)=packets_transmitted(flag,1)+1;
                                                    else
                                                        rem_energy(flag) = rem_energy(flag) - (ctrpacketLength*(ETX) + Efs * ctrpacketLength * ((ns_distance(flag,2))^2));
                                                        packets_transmitted(flag,1)=packets_transmitted(flag,1)+1;
                                                    end
                                                     p_id=p_id+1;
                                                     nn=0;
                                                     route1(flag,5)=0;
                                                     route2(flag,5)=0;
                                                end
                                                
                                             end
                                             nn=x;
                            
                                         elseif (route2(nn,5)==1)
                                
                                             x=route2(nn,4);
                                             flag=nn;
                                           if (x==0)
                                                rem_energy(nn) = rem_energy(nn) - (packetLength*(ETX) + Efs * packetLength * ((ns_distance(nn,2))^2));% ith node itself energy consumption
                                                packets_transmitted(nn,1)=packets_transmitted(nn,1)+1; 
                                                disp(p_id);
                                                disp('packet transmitted successfully');
                                                p_id=p_id+1;
                                                
                                            else
                                                 if (rem_energy(x) <= 0.01)
                                                    nodeArch.dead(x) = 1;
                                                    nn=0;
                                                 end
                                                locAlive = find(~nodeArch.dead); % find the nodes that are alive
                                                zz=any(locAlive(:)==x);
                                                if(zz==1)% means next hops alive
                                                    rem_energy(nn) = rem_energy(nn) - (packetLength*(ETX) + Efs * packetLength * ((nn_distance(nn,x))^2));
                                                    packets_transmitted(nn,1)=packets_transmitted(nn,1)+1; 
                                                    route1(x,5)=0;
                                                else
                                                    %send beacon
                                                    packet=packet_beacon(Data,flag,p_id);
                                                    if(route1(flag,4)<route2(flag,4))
                                                        rem_energy(flag) = rem_energy(flag) - (ctrpacketLength*(ETX) + Efs * ctrpacketLength * ((ns_distance(flag,1))^2));
                                                        packets_transmitted(flag,1)=packets_transmitted(flag,1)+1;
                                                    else
                                                        rem_energy(flag) = rem_energy(flag) - (ctrpacketLength*(ETX) + Efs * ctrpacketLength * ((ns_distance(flag,2))^2));
                                                        packets_transmitted(flag,1)=packets_transmitted(flag,1)+1;
                                                    end
                                                     p_id=p_id+1;
                                                    nn=0;
                                                    route1(flag,5)=0;
                                                    route2(flag,5)=0
                                                end
                                            end
                                            nn=x;
                                         else
                                             %follow route1
                                             x=route1(nn,4);
                                             packet = packet_p(type,numNodes,nn,p_id,Data,x);
                                             if (x==0)
                                                rem_energy(nn) = rem_energy(nn) - (packetLength*(ETX) + Efs * packetLength * ((ns_distance(nn,1))^2));% ith node itself energy consumption
                                                packets_transmitted(nn,1)=packets_transmitted(nn,1)+1;
                                                disp(p_id);
                                                disp('packet transmitted successfully');
                                                p_id=p_id+1;
                                             else
                                                 if (rem_energy(x) <= 0.01)
                                                    nodeArch.dead(x) = 1;
                                                    flag=nn;
                                                    nn=0;
                                                 end
                                                locAlive = find(~nodeArch.dead); % find the nodes that are alive
                                                zz=any(locAlive(:)==x);
                                                if(zz==1)% means next hops alive
                                                    rem_energy(nn) = rem_energy(nn) - (packetLength*(ETX) + Efs * packetLength * ((nn_distance(nn,x))^2));
                                                    packets_transmitted(nn,1)=packets_transmitted(nn,1)+1;
                                                else
                                                    %send beacon
                                                    packet=packet_beacon(Data,flag,p_id);
                                                    if(route1(flag,4)<route2(flag,4))
                                                        rem_energy(flag) = rem_energy(flag) - (ctrpacketLength*(ETX) + Efs * ctrpacketLength * ((ns_distance(flag,1))^2));
                                                        packets_transmitted(flag,1)=packets_transmitted(flag,1)+1;
                                                    else
                                                        rem_energy(flag) = rem_energy(flag) - (ctrpacketLength*(ETX) + Efs * ctrpacketLength * ((ns_distance(flag,2))^2));
                                                        packets_transmitted(flag,1)=packets_transmitted(flag,1)+1;
                                                    end
                                                     p_id=p_id+1;
                                                     nn=0;
                                                     route2(flag,5)=0;
                                                     route2(x,5)=0;
                                                end
                                                
                                             end
                                             nn=x;
                                         end
                                     end
                               end
                            end
                            end
                        end
                        while(nn~=0)
                            if (rem_energy(nn) <= 0.01)
                                    nodeArch.dead(nn) = 1;
                                    nn=0;
                     
                            else
                     
                            if(route1(nn,3)<=route2(nn,3) && route1(nn,5)==1) 
                                
                                x=route1(nn,4);
                                packet = packet_p(type,numNodes,nn,p_id,Data,x);
                                flag=x;
                                if (x==0)
                                    rem_energy(nn) = rem_energy(nn) - (packetLength*(ETX) + Efs * packetLength * ((ns_distance(nn,1))^2));% ith node itself energy consumption
                                    packets_transmitted(nn,1)=packets_transmitted(nn,1)+1; 
                                    disp(p_id);
                                    disp('packet transmitted successfully');
                                    p_id=p_id+1;
                                    nn=x;
                                else
                                    %CHECK X ALIVE/DEAD
                                    %IF ALIVE 
                                    if (rem_energy(x) <= 0.01)
                                        nodeArch.dead(x) = 1;
                                        flag=x;
                                    end
                                     locAlive = find(~nodeArch.dead); % find the nodes that are alive
                                     zz=any(locAlive(:)==flag);
                                     if(zz==1)% means next hops alive
                                          rem_energy(nn) = rem_energy(nn) - (packetLength*(ETX) + Efs * packetLength * ((nn_distance(i,nn))^2));
                                          packet = packet_p(type,numNodes,nn,p_id,Data,nn);
    %                                       packet = packet_d(i,p_id,Data,nn);
    %                                       packet = packet_generation(i,p_id,Data,nn)
                                          packets_transmitted(nn,1)=packets_transmitted(nn,1)+1; 
                                          nn=x;

                                     else
                                         %follow route 2
                                         x=route2(nn,4);
                                         if (x==0)
                                            rem_energy(nn) = rem_energy(nn) - (packetLength*(ETX) + Efs * packetLength * ((ns_distance(nn,2))^2));% ith node itself energy consumption
                                            packets_transmitted(nn,1)=packets_transmitted(nn,1)+1;
                                            disp(p_id);
                                            disp('packet transmitted successfully');
                                            p_id=p_id+1;
                                        else
                                            rem_energy(nn) = rem_energy(nn) - (packetLength*(ETX) + Efs * packetLength * ((nn_distance(nn,x))^2));
                                            packets_transmitted(nn,1)=packets_transmitted(nn,1)+1;
                                            %inform x that route1 is dead
                                            route1(x,5)=0; %route1 is dead=0 for x
                                            route1(nn,5)=0;
                                        end
                                        nn=x;
                                     end
                                     nn=x;
                                end
                            else
                                 
                                x=route2(nn,4);
                                if (x==0)
                                    rem_energy(nn) = rem_energy(nn) - (packetLength*(ETX) + Efs * packetLength * ((ns_distance(nn,2))^2));% ith node itself energy consumption
                                    packets_transmitted(nn,1)=packets_transmitted(nn,1)+1;
                                    disp(p_id);
                                    disp('packet transmitted successfully');
                                    p_id=p_id+1;
                                else
                                    %check x=4 alive or dead
                                    %if alive
                                    
                                    %CHECK X ALIVE/DEAD
                                    %IF ALIVE 
                                    
                                    flag=x;
                                    if (rem_energy(x) <= 0.01)
                                        nodeArch.dead(x) = 1;
                                        flag=nn;
                                        nn=0;
                                    end
                                     locAlive = find(~nodeArch.dead); % find the nodes that are alive
                                     zz=any(locAlive(:)==x);
                                     if(zz==1)% means next hops alive
                                          rem_energy(nn) = rem_energy(nn) - (packetLength*(ETX) + Efs * packetLength * ((nn_distance(nn,x))^2));
                                          packets_transmitted(nn,1)=packets_transmitted(nn,1)+1;
                                          if(route1(nn,5)==0)
                                              route1(x,5)=0;
                                          end
    %                                       packet = packet_d(i,p_id,Data,nn);
    %                                       packet = packet_generation(i,p_id,Data,nn)
                                        
                                     else
                                         %if x=4 is dead
                                         %generate beacon
                                         
                                         %send beacon
                                             packet=packet_beacon(Data,flag,p_id);
                                             if(route1(flag,4)<route2(flag,4))
                                                     rem_energy(flag) = rem_energy(flag) - (ctrpacketLength*(ETX) + Efs * ctrpacketLength * ((ns_distance(flag,1))^2));
                                                     packets_transmitted(flag,1)=packets_transmitted(flag,1)+1;
                                             else
                                                     rem_energy(flag) = rem_energy(flag) - (ctrpacketLength*(ETX) + Efs * ctrpacketLength * ((ns_distance(flag,2))^2));
                                                     packets_transmitted(flag,1)=packets_transmitted(flag,1)+1;
                                             end
                                              p_id=p_id+1;
                                              nn=0;
                                              route1(flag,5)=0;
                                              route2(flag,5)=0;
                                     end  
                                end
                                nn=x;
                            end
                            end
                        end
                         else % if it is a node from 2nd half of nodes
                        if (rem_energy(i) <= 0)
                                  nodeArch.dead(i) = 1;
                                  nn=0;
                     
                        else
                        
                        nn=route2(i,4);
                        type=2;
                        flag=nn;
                        packet = packet_p(type,numNodes,i,p_id,Data,nn);
%                         packet = packet_d(i,p_id,Data,nn);
%                         packet = packet_generation(i,p_id,Data,nn)
                            if (nn==0)
                                rem_energy(i) = rem_energy(i) - (packetLength*(ETX) + Efs * packetLength * ((ns_distance(i,2))^2));% ith node itself energy consumption
                                packets_transmitted(i,1)=packets_transmitted(i,1)+1; 
                                disp(p_id);
                                disp('packet transmitted successfully');
                                p_id=p_id+1;
                                
                            else
                                if (rem_energy(nn) <= 0.01)
                                    nodeArch.dead(nn) = 1;
                                    route2(i,5)=0;
                                    flag=nn;
                                    nn=0;
                                end
                                 if(route1(i,5)==0 && route2(i,5)==0)
                                     if(route1(i,4)<route2(i,4))
                                         rem_energy(i) = rem_energy(i) - (ctrpacketLength*(ETX) + Efs * ctrpacketLength * ((ns_distance(i,1))^2));
                                         packets_transmitted(i,1)=packets_transmitted(i,1)+1;
                                         p_id=p_id+1;
                                     else
                                         rem_energy(i) = rem_energy(i) - (ctrpacketLength*(ETX) + Efs * ctrpacketLength * ((ns_distance(i,2))^2));
                                         packets_transmitted(i,1)=packets_transmitted(i,1)+1;
                                         p_id=p_id+1;
                                     end
                                end
                                
                                 locAlive = find(~nodeArch.dead); % find the nodes that are alive
                                 zz=any(locAlive(:)==flag);
                                 if(zz==1)% means next hops alive
                                      rem_energy(i) = rem_energy(i) - (packetLength*(ETX) + Efs * packetLength * ((nn_distance(i,flag))^2));
                                      packet = packet_p(type,numNodes,i,p_id,Data,nn);
%                                       packet = packet_d(i,p_id,Data,nn);
%                                       packet = packet_generation(i,p_id,Data,nn)
                                      packets_transmitted(i,1)=packets_transmitted(i,1)+1; 
                                      
                                 else
                                     %follow route 1
                                     if (rem_energy(i) <= 0.01)
                                          nodeArch.dead(i) = 1;
                                          nn=0;
                     
                                     else
                                         nn=route1(i,4);
                                         packet = packet_p(type,numNodes,i,p_id,Data,nn);
%                                          packet = packet_d(i,p_id,Data,nn);
%                                          packet = packet_generation(i,p_id,Data,nn)
                                         flag=nn;
                                         if (nn==0)
                                             rem_energy(i) = rem_energy(i) - (packetLength*(ETX) + Efs * packetLength * ((ns_distance(i,1))^2));% ith node itself energy consumption
                                             packets_transmitted(i,1)=packets_transmitted(i,1)+1;
                                             disp(p_id);
                                             disp('packet transmitted successfully');
                                             p_id=p_id+1;
                                         else
                                             if (rem_energy(nn) <= 0.01)
                                                  nodeArch.dead(nn) = 1;
                                                  flag=i;
                                                  nn=0;
                                             end
                     
                                             
                                             locAlive = find(~nodeArch.dead); % find the nodes that are alive
                                             zz=any(locAlive(:)==flag);
                                             if(zz==1)% means next hops alive
                                                 rem_energy(i) = rem_energy(i) - (packetLength*(ETX) + Efs * packetLength * ((nn_distance(i,flag))^2));
                                                 packets_transmitted(i,1)=packets_transmitted(i,1)+1; 
                                                 route2(i,5)=0;
%                                                  route2(nn,5)=0;
                                             else
                                                %send beacon
                                                packet=packet_beacon(Data,flag,p_id);
                                                    if(route1(flag,4)<route2(flag,4))
                                                        rem_energy(flag) = rem_energy(flag) - (ctrpacketLength*(ETX) + Efs * ctrpacketLength * ((ns_distance(flag,1))^2));
                                                        packets_transmitted(flag,1)=packets_transmitted(flag,1)+1;
                                                    else
                                                        rem_energy(flag) = rem_energy(flag) - (ctrpacketLength*(ETX) + Efs * ctrpacketLength * ((ns_distance(flag,2))^2));
                                                        packets_transmitted(flag,1)=packets_transmitted(flag,1)+1;
                                                    end
                                                    p_id=p_id+1;
                                                    nn=0;
                                                    route1(flag,5)=0;
                                                    route2(flag,5)=0;
                                             end
                                         end
                               while(nn~=0)
                                     if (rem_energy(nn) <= 0.01)
                                        nodeArch.dead(nn) = 1;
                                        flag=nn;
                                        nn=0;
                     
                                     else
                                         if(route1(nn,3)<=route2(nn,3) && route1(nn,5)==1) %
                                             x=route1(nn,4);
                                             packet = packet_p(type,numNodes,nn,p_id,Data,x);
%                                              packet = packet_d(nn,p_id,Data,x)
%                                              packet = packet_generation(nn,p_id,Data,x)
                                             if (x==0)
                                                rem_energy(nn) = rem_energy(nn) - (packetLength*(ETX) + Efs * packetLength * ((ns_distance(nn,1))^2));% ith node itself energy consumption
                                                packets_transmitted(nn,1)=packets_transmitted(nn,1)+1;
                                                disp(p_id);
                                                disp('packet transmitted successfully');
                                                p_id=p_id+1;
                                             else
                                                 if (rem_energy(x) <= 0.01)
                                                    nodeArch.dead(x) = 1;
                                                    flag=nn;
                                                    nn=0;
                                                 end
                                                locAlive = find(~nodeArch.dead); % find the nodes that are alive
                                                zz=any(locAlive(:)==x);
                                                if(zz==1)% means next hops alive
                                                    rem_energy(nn) = rem_energy(nn) - (packetLength*(ETX) + Efs * packetLength * ((nn_distance(nn,x))^2));
                                                    packets_transmitted(nn,1)=packets_transmitted(nn,1)+1;
                                                    route2(nn,5)=0;
                                                    
                                                else
                                                    %send beacon
                                                    packet=packet_beacon(Data,flag,p_id);
                                                    if(route1(flag,4)<route2(flag,4))
                                                        rem_energy(flag) = rem_energy(flag) - (ctrpacketLength*(ETX) + Efs * ctrpacketLength * ((ns_distance(flag,1))^2));
                                                        packets_transmitted(flag,1)=packets_transmitted(flag,1)+1;
                                                    else
                                                        rem_energy(flag) = rem_energy(flag) - (ctrpacketLength*(ETX) + Efs * ctrpacketLength * ((ns_distance(flag,2))^2));
                                                        packets_transmitted(flag,1)=packets_transmitted(flag,1)+1;
                                                    end
                                                     p_id=p_id+1;
                                                     nn=0;
                                                     route1(flag,5)=0;
                                                     route2(flag,5)=0;
                                                end
                                                
                                             end
                                             nn=x;
                            
                                         elseif (route2(nn,5)==1)
                                
                                             x=route2(nn,4);
                                             flag=nn;
                                            if (x==0)
                                                rem_energy(nn) = rem_energy(nn) - (packetLength*(ETX) + Efs * packetLength * ((ns_distance(nn,2))^2));% ith node itself energy consumption
                                                packets_transmitted(nn,1)=packets_transmitted(nn,1)+1; 
                                                disp(p_id);
                                                disp('packet transmitted successfully');
                                                p_id=p_id+1;
                                                
                                            else
                                                 if (rem_energy(x) <= 0.01)
                                                    nodeArch.dead(x) = 1;
                                                    nn=0;
                                                 end
                                                locAlive = find(~nodeArch.dead); % find the nodes that are alive
                                                zz=any(locAlive(:)==x);
                                                if(zz==1)% means next hops alive
                                                    rem_energy(nn) = rem_energy(nn) - (packetLength*(ETX) + Efs * packetLength * ((nn_distance(nn,x))^2));
                                                    packets_transmitted(nn,1)=packets_transmitted(nn,1)+1; 
                                                else
                                                    %send beacon
                                                    packet=packet_beacon(Data,flag,p_id);
                                                    if(route1(flag,4)<route2(flag,4))
                                                        rem_energy(flag) = rem_energy(flag) - (ctrpacketLength*(ETX) + Efs * ctrpacketLength * ((ns_distance(flag,1))^2));
                                                        packets_transmitted(flag,1)=packets_transmitted(flag,1)+1;
                                                    else
                                                        rem_energy(flag) = rem_energy(flag) - (ctrpacketLength*(ETX) + Efs * ctrpacketLength * ((ns_distance(flag,2))^2));
                                                        packets_transmitted(flag,1)=packets_transmitted(flag,1)+1;
                                                    end
                                                     p_id=p_id+1;
                                                    nn=0;
                                                    route1(flag,5)=0;
                                                    route2(flag,5)=0
                                                end
                                            end
                                            nn=x;
                                         else
                                             %follow route1
                                             x=route1(nn,4);
                                             packet = packet_p(type,numNodes,nn,p_id,Data,x);
%                                              packet = packet_d(nn,p_id,Data,x)
%                                              packet = packet_generation(nn,p_id,Data,x)
                                             if (x==0)
                                                rem_energy(nn) = rem_energy(nn) - (packetLength*(ETX) + Efs * packetLength * ((ns_distance(nn,1))^2));% ith node itself energy consumption
                                                packets_transmitted(nn,1)=packets_transmitted(nn,1)+1;
                                                disp(p_id);
                                                disp('packet transmitted successfully');
                                                p_id=p_id+1;
                                             else
                                                 if (rem_energy(x) <= 0.01)
                                                    nodeArch.dead(x) = 1;
                                                    flag=nn;
                                                    nn=0;
                                                 end
                                                locAlive = find(~nodeArch.dead); % find the nodes that are alive
                                                zz=any(locAlive(:)==x);
                                                if(zz==1)% means next hops alive
                                                    rem_energy(nn) = rem_energy(nn) - (packetLength*(ETX) + Efs * packetLength * ((nn_distance(nn,x))^2));
                                                    packets_transmitted(nn,1)=packets_transmitted(nn,1)+1;
                                                else
                                                    %send beacon
                                                    packet=packet_beacon(Data,flag,p_id);
                                                    if(route1(flag,4)<route2(flag,4))
                                                        rem_energy(flag) = rem_energy(flag) - (ctrpacketLength*(ETX) + Efs * ctrpacketLength * ((ns_distance(flag,1))^2));
                                                        packets_transmitted(flag,1)=packets_transmitted(flag,1)+1;
                                                    else
                                                        rem_energy(flag) = rem_energy(flag) - (ctrpacketLength*(ETX) + Efs * ctrpacketLength * ((ns_distance(flag,2))^2));
                                                        packets_transmitted(flag,1)=packets_transmitted(flag,1)+1;
                                                    end
                                                     p_id=p_id+1;
                                                     nn=0;
                                                     route2(flag,5)=0;
                                                     route2(x,5)=0;
                                                end
                                                
                                             end
                                             nn=x;   
                                         end
                                     end
                               end
                                     end
                                 end
                            end
                        end
                      while(nn~=0)
                            if (rem_energy(nn) <= 0.01)
                                    nodeArch.dead(nn) = 1;
                                    nn=0;
                     
                            else
                     
                            if(route1(nn,3)<=route2(nn,3) && route1(nn,5)==1) %
                                
                                x=route1(nn,4);
                                packet = packet_p(type,numNodes,nn,p_id,Data,x);
                                flag=x;
%                                 packet = packet_d(nn,p_id,Data,x);
%                                 packet = packet_generation(nn,p_id,Data,x)
                                if (x==0)
                                    rem_energy(nn) = rem_energy(nn) - (packetLength*(ETX) + Efs * packetLength * ((ns_distance(nn,1))^2));% ith node itself energy consumption
                                    packets_transmitted(nn,1)=packets_transmitted(nn,1)+1; 
                                    disp(p_id);
                                    disp('packet transmitted successfully');
                                    p_id=p_id+1;
                                else
                                    %CHECK X ALIVE/DEAD
                                    %IF ALIVE 
                                    if (rem_energy(x) <= 0.01)
                                        nodeArch.dead(x) = 1;
                                        flag=x;
                                    end
                                     locAlive = find(~nodeArch.dead); % find the nodes that are alive
                                     zz=any(locAlive(:)==flag);
                                     if(zz==1)% means next hops alive
                                          rem_energy(nn) = rem_energy(nn) - (packetLength*(ETX) + Efs * packetLength * ((nn_distance(i,nn))^2));
                                          packet = packet_p(type,numNodes,nn,p_id,Data,nn);
    %                                       packet = packet_d(i,p_id,Data,nn);
    %                                       packet = packet_generation(i,p_id,Data,nn)
                                          packets_transmitted(nn,1)=packets_transmitted(nn,1)+1; 
                                          nn=x;

                                     else
                                         %follow route 2
                                         x=route2(nn,4);
                                         if (x==0)
                                            rem_energy(nn) = rem_energy(nn) - (packetLength*(ETX) + Efs * packetLength * ((ns_distance(nn,2))^2));% ith node itself energy consumption
                                            packets_transmitted(nn,1)=packets_transmitted(nn,1)+1;
                                            disp(p_id);
                                            disp('packet transmitted successfully');
                                            p_id=p_id+1;
                                        else
                                            rem_energy(nn) = rem_energy(nn) - (packetLength*(ETX) + Efs * packetLength * ((nn_distance(nn,x))^2));
                                            packets_transmitted(nn,1)=packets_transmitted(nn,1)+1;
                                            %inform x that route1 is dead
                                            route1(x,5)=0; %route1 is dead=0 for x
                                            route1(nn,5)=0;
                                        end
                                        nn=x;
                                     end
                                end
                            else
                                 
                                x=route2(nn,4);
                                if (x==0)
                                    rem_energy(nn) = rem_energy(nn) - (packetLength*(ETX) + Efs * packetLength * ((ns_distance(nn,2))^2));% ith node itself energy consumption
                                    packets_transmitted(nn,1)=packets_transmitted(nn,1)+1;
                                    disp(p_id);
                                    disp('packet transmitted successfully');
                                    p_id=p_id+1;
                                else
                                    %check x=4 alive or dead
                                    %if alive
                                    
                                    %CHECK X ALIVE/DEAD
                                    %IF ALIVE 
                                    
                                    flag=x;
                                    if (rem_energy(x) <= 0.01)
                                        nodeArch.dead(x) = 1;
                                        flag=nn;
                                        nn=0;
                                    end
                                     locAlive = find(~nodeArch.dead); % find the nodes that are alive
                                     zz=any(locAlive(:)==x);
                                     if(zz==1)% means next hops alive
                                          rem_energy(nn) = rem_energy(nn) - (packetLength*(ETX) + Efs * packetLength * ((nn_distance(nn,x))^2));
                                          packets_transmitted(nn,1)=packets_transmitted(nn,1)+1;
                                          if(route1(nn,5)==0)
                                              route1(x,5)=0;
                                          end
    %                                       packet = packet_d(i,p_id,Data,nn);
    %                                       packet = packet_generation(i,p_id,Data,nn)
                                        
                                     else
                                         %if x=4 is dead
                                         %generate beacon
                                         
                                         %send beacon
                                             packet=packet_beacon(Data,flag,p_id);
                                             if(route1(flag,4)<route2(flag,4))
                                                     rem_energy(flag) = rem_energy(flag) - (ctrpacketLength*(ETX) + Efs * ctrpacketLength * ((ns_distance(flag,1))^2));
                                                     packets_transmitted(flag,1)=packets_transmitted(flag,1)+1;
                                             else
                                                     rem_energy(flag) = rem_energy(flag) - (ctrpacketLength*(ETX) + Efs * ctrpacketLength * ((ns_distance(flag,2))^2));
                                                     packets_transmitted(flag,1)=packets_transmitted(flag,1)+1;
                                             end
                                              p_id=p_id+1;
                                              nn=0;
                                              route1(flag,5)=0;
                                              route2(flag,5)=0;
                                     end
                                end
                                nn=x;
                            end
                            end
                        end
                       
                    end
               end
        end
       end
       if (rem_energy(i) <= 0.01)
       nodeArch.dead(i) = 1;
       end
       locAlive = find(~nodeArch.dead); % find the nodes that are alive
    end     
    end
    transmitted_packets=p_id-1
    net_energy=0;
       pkt=0;
        for o=locAlive  %to calculate total remaining energy of alive nodes
            net_energy=net_energy + rem_energy(o);
        end
        
        
%         for p=1:numNodes
%         pkt=pkt+packets_transmitted(p,1);
%         end

if (mod(t,10)==0 && length(locAlive)>=1)
        packets_transmitted_at_round(end+1,1)=p_id-1;
        net_energy_at_round(end+1,1)=net_energy ; %net energy of netwrok at round
        energy_consumed_at_round(end+1,1)=e_t-net_energy;%Total energy consumed in single round
        e_t=net_energy;
        
end
        for l=1: numNodes %to find num of alive nodes at each time t
          if (rem_energy(l) <= 0.01)
            nodeArch.dead(l) = 1;
          end
         locAlive = find(~nodeArch.dead); % find the nodes that are alive  
        end
        if(mod(t,10)==0 && length(locAlive>=1))
            net_alive_nodes(end+1,1)=length(locAlive);
        end
         t=t+5;
end

t_p1=transmitted_packets;
r1=round;
p_g1=p_id-1;

%%%%%%%%%%%%%%%%%%%%%%%%%%%%%%%%%%%%%%%%%%%%%%%
% Plotting Rounds vs transmissions            %
%%%%%%%%%%%%%%%%%%%%%%%%%%%%%%%%%%%%%%%%%%%%%%%%
r=length(packets_transmitted_at_round);
for i=1:r
        M(i)=i;
end  
zz=length(M);
figure(5);
plot(M,packets_transmitted_at_round,'-b');
hold on
%%%%%%%%%%%%%%%%%%%%%%%%%%%%%%%%%%%%%%%%%%%%%%%%
% Plotting Rounds vs transmissions            %
%%%%%%%%%%%%%%%%%%%%%%%%%%%%%%%%%%%%%%%%%%%%%%%%


%%%%%%%%%%%%%%%%%%%%%%%%%%%%%%%%%%%%%%%%
%%plotting Total Energy per Rounds   %%%
%%%%%%%%%%%%%%%%%%%%%%%%%%%%%%%%%%%%%%%%%
q=length(net_energy_at_round);
for i=1:q
    if (net_energy_at_round(i)~=0)
        N(i)=net_energy_at_round(i);
    end
end
x=find(net_energy_at_round);
a=length(N)
b=length(x)
figure(6);
plot(x,N,'-b');
hold on
%%%%%%%%%%%%%%%%%%%%%%%%%%%%%%%%%%%%%%%%
%%plotting Total Energy per Rounds   %%%
%%%%%%%%%%%%%%%%%%%%%%%%%%%%%%%%%%%%%%%%%

% % %%%%%%%%%%%%%%%%%%%%%%%%%%%%%%%%%%%%%%%%%
% % %plotting energy consumed per transmission
% %%%%%%%%%%%%%%%%%%%%%%%%%%%%%%%%%%%%%%%%%%%
% % for i=1:50 % for  1st 50 transmissions to have a clear energy comparison
% %         n(i)=energy_consumed_at_round(i);
% % end
% % 
% % for i=1:50 % for  1st 50 transmissions to have a clear energy comparison
% %     y(i)=packets_transmitted_at_round(i);
% % end
% 
% plot(packets_transmitted_at_round,energy_consumed_at_round,'-b');
% title ({'Energy Consumed per Transmission:IMRP';})
% xlabel 'Transmission';
% ylabel 'Energy Consumed(J)';
% hold on
% % %%%%%%%%%%%%%%%%%%%%%%%%%%%%%%%%%%%%%%%%%
% % %plotting energy consumed per transmission
% %%%%%%%%%%%%%%%%%%%%%%%%%%%%%%%%%%%%%%%%%%%


% %%%%%%%%%%%%%%%%%%%%%%%%%%%%%%%%%%%%%%%%%%%%%%%%%%%%
% %plotting rem energy vs nodes for a single round%%%%
%%%%%%%%%%%%%%%%%%%%%%%%%%%%%%%%%%%%%%%%%%%%%%%%%%%%%%
%set t=0 & graph
figure(7);
q=length(rem_energy);
x=[1 2 3 4 5 6 7 8 9 10 11 12];
a=length(rem_energy)
plot(x,rem_energy,'-b', 'Linewidth',0.1);
hold on
% %%%%%%%%%%%%%%%%%%%%%%%%%%%%%%%%%%%%%%%%%%%%%%%%%%%%
% %plotting rem energy vs nodes for a single round%%%%
%%%%%%%%%%%%%%%%%%%%%%%%%%%%%%%%%%%%%%%%%%%%%%%%%%%%%%

% %%%%%%%%%%%%%%%%%%%%%%%%%%%%%%%%%%%%%%%%
% %%plotting energy vs rounds
% q=length(net_energy_at_round);
% for i=1:q
%     if (net_energy_at_round(i)~=0)
%         N(i)=net_energy_at_round(i);
%     end
% end
% x=find(net_energy_at_round);
% a=length(N)
% b=length(x)
% figure(3);
% 
% plot(x,N,'b--');
% hold on
% %plotting energy vs rounds
% %%%%%%%%%%%%%%%%%%%%%%%%%%%%%%%%%%%%%%%


% % %%%%%%%%%%%%%%%%%%%%%%%%%%%%%%%%%%%%%%%%
% % %%plotting packets vs operating nodes
% %%%%%%%%%%%%%%%%%%%%%%%%%%%%%%%%%%%%%%%%%%
% figure(2);
% plot(packets_transmitted_at_round,net_alive_nodes,'-b');
% hold on
% % %%plotting packets vs operating nodes
% % %%%%%%%%%%%%%%%%%%%%%%%%%%%%%%%%%%%%%%%%%


%%%%%%%%%%%%%%%%%%%%%%%%%%%%%%%%%%%%%%%%%%%%%%%%%%%%%%%%%%%%%%%%%%%%%%%%
%                          PO-IMRP                                     %
%   Packet Optimization based Important Message Routing Protocol       %
%%%%%%%%%%%%%%%%%%%%%%%%%%%%%%%%%%%%%%%%%%%%%%%%%%%%%%%%%%%%%%%%%%%%%%%%%%

Length=100;
Width=5;
Rs=4.5;
Rc=10;
sinkX1=0;
sinkY1=Width;
sinkX2=Length;
sinkY2=Width;

%calculating num of nodes i.e numNodes
x=ceil(Rs*sqrt(3));
numNodes=ceil((Length/x)-1);

%creating n/w arch and nodes
netArch  = newNetwork(Length, Width, sinkX1, sinkY1, sinkX2, sinkY2, numNodes);
nodeArch = newNodes(netArch, numNodes, Rs);
roundArch = newRound();

% %assigning IDs to sinks and nodes [for sink=-1 and for nodes 1 onwards
ID=zeros(numNodes+2);
ID(1)=-1;
ID(numNodes+1)=-1;
for i=1:(numNodes)
    ID(i)=i;
end


%Calculating Node-Node and Node-Sink Distances
Locations = zeros(numNodes, numNodes, 2); 
for i=1:numNodes
    Locations(i,i,:)= nodeArch.nodesLoc(i,:);
end
for j=1:numNodes
    for i=1:numNodes
        Locations(i,j,:)=Locations(j,j,:);
    end
end
ns_distance= zeros (numNodes,2);
for i=1:numNodes
    ns_distance(i,1)=sqrt((Locations(i,i,1)-netArch.Sink.x1)^2+ (Locations(i,i,2)-netArch.Sink.y1)^2);
end
for i=numNodes:-1:1
        netArch.Sink.x2
        netArch.Sink.y2
        Locations(i,i,1)
        Locations(i,i,2)
        ns_distance(i,2)=sqrt((Locations(i,i,1)-netArch.Sink.x2)^2+ (Locations(i,i,2)-netArch.Sink.y2)^2);
end
nn_distance = zeros (numNodes,numNodes);
for i=1:numNodes
    for j=1:numNodes
        nn_distance(i,j)=sqrt((Locations(i,i,1)-Locations(i,j,1))^2+ (Locations(i,i,2)-Locations(i,j,2))^2);
    end
end
%Calculating Node-Node and Node-Sink Distances

%Packet Generation & Energy Consumption
d0 = sqrt(netArch.Energy.freeSpace / netArch.Energy.multiPath);
ETX = netArch.Energy.transfer;
ERX = netArch.Energy.receive;
EDA = netArch.Energy.aggr;
Emp = netArch.Energy.multiPath;
Efs = netArch.Energy.freeSpace;
packetLength = roundArch.packetLength;
ctrpacketLength = roundArch.ctrpacketLength;
locAlive = find(~nodeArch.dead); %find function returns indices of non-zeros elements (locAlive contain the IDs of alive nodes)
packets_transmitted=zeros(numNodes,1);
net_energy_at_round=[];
energy_consumed_at_round=[];
packets_transmitted_at_round=[];
net_alive_nodes=[];
rem_energy=zeros(numNodes,1);

for i=1:numNodes
    rem_energy(i)=netArch.Energy.init;
end

%Network discovery%%
% every node will broadcast % control flooding
% path discovery -->neighbor discovery(each node will bradcast a message and if its msg is already there it holds the new one and maintain its ID (ack)and
% num of hops--> routing table have (ID, BS, hopcount,nexthop)
%creating routing table route1(bs1) and route2(bs2) for each node--> e.g., ID, BS,hops,next, dead/alive status(0 is dead) --> 
%a matrix numNodes*4 
%every node broadcast RREQ packet to every other node within range nodes
%(i.e., one next node)and create Routing table
type=1;
i=1;
p_id=1;
Data=1;
nn=1;
packet=packet_p(type,numNodes);
route1=packet.route1;
route2=packet.route2;

%Data transmission%%
dn=ceil((Rc*sqrt(3))); % nodes are deployed on distance == ceil(Rc*sqrt(3))
p_id=1;
t=0;
t1=0;
round=1;
e_t=netArch.Energy.init*numNodes;

while(t~=10000) %till t=10000
    
     x=isempty(locAlive);
     if (mod(t,10)==0 && x==0)
         if(t~=t1)
         round=round+1;
         t1=t;
         end
     end 
%      if(length(locAlive)<12)
%         net_energy_at_round
%         packets_transmitted_at_round
%      end
    if (x==0)
    for i=1:numNodes
        if (rem_energy(i,1) <= 0.01)
            nodeArch.dead(i) = 1;
        end
                     
       locAlive = find(~nodeArch.dead); % find the nodes that are alive
       x=any(locAlive(:)==i);
       if(x==1)
            Data=data_generation;
            if((Data.temperature>=-50 && Data.temperature <= 150)&&(Data.pressure>=0 && Data.pressure <= 150))
                 
% %     obj=energy efficiency
% %  case 1: select neighbor with less hop count
               if(mod(t,10)==0)
                  
                    if(route1(i,3)<=route2(i,3) && route1(i,5)==1) % if it is a node from first half of nodes && route1 is alive
                        
                        nn=route1(i,4);
                        type=2;
                        packet = packet_p(type,numNodes,i,p_id,Data,nn);
                        
                        if (nn==0)    %if i is the first node near sink
                            rem_energy(i) = rem_energy(i) - (packetLength*(ETX) + Efs * packetLength * ((ns_distance(i,1))^2));% ith node itself energy consumption
                            packets_transmitted(i,1)=packets_transmitted(i,1)+1; 
                            disp(p_id);
                            disp('packet transmitted successfully');
                            p_id=p_id+1;
                        else            %if i is any node other than sink
                            if (rem_energy(nn) <= 0.01)
                                nodeArch.dead(nn) = 1;
                            end
                            locAlive = find(~nodeArch.dead); % find the nodes that are alive
                            zz=any(locAlive(:)==nn);
                            if(zz==1)   % means next hop is alive
                                rem_energy(i) = rem_energy(i) - (packetLength*(ETX) + Efs * packetLength * ((nn_distance(i,nn))^2));
                                packet = packet_p(type,numNodes,i,p_id,Data,nn);
%                                 packet = packet_d(i,p_id,Data,nn);
                                packets_transmitted(i,1)=packets_transmitted(i,1)+1; 
                            else
                               % next hop on preffred route is dead --> follow route 2
                               if (rem_energy(i) <= 0.01)
                                  nodeArch.dead(i) = 1;
                                  nn=0;
                     
                               else
                        
                                  nn=route2(i,4);
                                  packet = packet_p(type,numNodes,i,p_id,Data,nn);
%                                   packet = packet_d(i,p_id,Data,nn);
                                  if (nn==0)
                                    rem_energy(i) = rem_energy(i) - (packetLength*(ETX) + Efs * packetLength * ((ns_distance(i,2))^2));% ith node itself energy consumption
                                    packets_transmitted(i,1)=packets_transmitted(i,1)+1;
                                    disp(p_id);
                                    disp('packet transmitted successfully');
                                    p_id=p_id+1;
                                  else
                                      if (rem_energy(nn) <= 0.01)
                                          nodeArch.dead(nn) = 1;
                                          flag=i;
                                          nn=0;
                                      end
                    
                                    locAlive = find(~nodeArch.dead); % find the nodes that are alive
                                    zz=any(locAlive(:)==nn);
                                    if(zz==1)% means next hops alive
                                        rem_energy(i) = rem_energy(i) - (packetLength*(ETX) + Efs * packetLength * ((nn_distance(i,nn))^2));
                                        
                                        packets_transmitted(i,1)=packets_transmitted(i,1)+1; 
                                        route1(i,5)=0;
                                        
                                        route1(nn,5)=0; %route1 is dead=0 for x      
                                    else
                                        %send beacon
                                        packet = packet_beacon(Data,flag,p_id);
                                        if(route1(flag,4)<route2(flag,4))
                                                 rem_energy(flag) = rem_energy(flag) - (ctrpacketLength*(ETX) + Efs * ctrpacketLength * ((ns_distance(flag,1))^2));
                                                 packets_transmitted(flag,1)=packets_transmitted(flag,1)+1;
                                        else
                                                 rem_energy(flag) = rem_energy(flag) - (ctrpacketLength*(ETX) + Efs * ctrpacketLength * ((ns_distance(flag,2))^2));
                                                 packets_transmitted(flag,1)=packets_transmitted(flag,1)+1;
                                        end
                                        p_id=p_id+1;
                                        nn=0;
                                        route1(flag,5)=0;
                                        route2(flag,5)=0;
                                    end
                                  end
                                  v=1;
                                while(nn~=0)
                                     if (rem_energy(nn) <= 0.01)
                                        nodeArch.dead(nn) = 1;
                                        flag=nn;
                                        nn=0;
                     
                                     else
                                         if(route1(nn,3)<=route2(nn,3) && route1(nn,5)==1) %
                                             x=route1(nn,4);
                                             packet = packet_p(type,numNodes,nn,p_id,Data,x);
                                             if (x==0)
                                                 v=v+1;
                                                 pl=8*(5+6*v);
                                                rem_energy(nn) = rem_energy(nn) - (pl*(ETX) + Efs * pl * ((ns_distance(nn,1))^2));% ith node itself energy consumption
                                                packets_transmitted(nn,1)=packets_transmitted(nn,1)+1;
                                                disp(p_id);
                                                disp('packet transmitted successfully');
                                                p_id=p_id+1;
                                             else
                                                 if (rem_energy(x) <= 0.01)
                                                    nodeArch.dead(x) = 1;
                                                    flag=nn;
                                                    nn=0;
                                                 end
                                                locAlive = find(~nodeArch.dead); % find the nodes that are alive
                                                zz=any(locAlive(:)==x);
                                                if(zz==1)% means next hops alive
                                                    v=v+1;
                                                    pl=8*(5+6*v);
                                                    rem_energy(nn) = rem_energy(nn) - (pl*(ETX) + Efs * pl * ((nn_distance(nn,x))^2));
                                                    packets_transmitted(nn,1)=packets_transmitted(nn,1)+1;
                                                    route2(nn,5)=0;
                                                    
                                                else
                                                    %send beacon
                                                    packet=packet_beacon(Data,flag,p_id);
                                                    if(route1(flag,4)<route2(flag,4))
                                                        rem_energy(flag) = rem_energy(flag) - (ctrpacketLength*(ETX) + Efs * ctrpacketLength * ((ns_distance(flag,1))^2));
                                                        packets_transmitted(flag,1)=packets_transmitted(flag,1)+1;
                                                    else
                                                        rem_energy(flag) = rem_energy(flag) - (ctrpacketLength*(ETX) + Efs * ctrpacketLength * ((ns_distance(flag,2))^2));
                                                        packets_transmitted(flag,1)=packets_transmitted(flag,1)+1;
                                                    end
                                                     p_id=p_id+1;
                                                     nn=0;
                                                     route1(flag,5)=0;
                                                     route2(flag,5)=0;
                                                end
                                                
                                             end
                                             nn=x;
                            
                                         elseif (route2(nn,5)==1)
                                
                                             x=route2(nn,4);
                                             flag=nn;
                                           if (x==0)
                                           
                                                v=v+1;
                                                pl=8*(5+6*v);
                                                rem_energy(nn) = rem_energy(nn) - (pl*(ETX) + Efs * pl* ((ns_distance(nn,2))^2));% ith node itself energy consumption
                                                packets_transmitted(nn,1)=packets_transmitted(nn,1)+1; 
                                                disp(p_id);
                                                disp('packet transmitted successfully');
                                                p_id=p_id+1;
                                                
                                            else
                                                 if (rem_energy(x) <= 0.01)
                                                    nodeArch.dead(x) = 1;
                                                    nn=0;
                                                 end
                                                locAlive = find(~nodeArch.dead); % find the nodes that are alive
                                                zz=any(locAlive(:)==x);
                                                if(zz==1)% means next hops alive
                                                    v=v+1;
                                                    pl=8*(5+6*v);
                                                    rem_energy(nn) = rem_energy(nn) - (pl*(ETX) + Efs * pl * ((nn_distance(nn,x))^2));
                                                    packets_transmitted(nn,1)=packets_transmitted(nn,1)+1; 
                                                    route1(x,5)=0;
                                                else
                                                    %send beacon
                                                    packet=packet_beacon(Data,flag,p_id);
                                                    if(route1(flag,4)<route2(flag,4))
                                                        rem_energy(flag) = rem_energy(flag) - (ctrpacketLength*(ETX) + Efs * ctrpacketLength * ((ns_distance(flag,1))^2));
                                                        packets_transmitted(flag,1)=packets_transmitted(flag,1)+1;
                                                    else
                                                        rem_energy(flag) = rem_energy(flag) - (ctrpacketLength*(ETX) + Efs * ctrpacketLength * ((ns_distance(flag,2))^2));
                                                        packets_transmitted(flag,1)=packets_transmitted(flag,1)+1;
                                                    end
                                                     p_id=p_id+1;
                                                    nn=0;
                                                    route1(flag,5)=0;
                                                    route2(flag,5)=0
                                                end
                                            end
                                            nn=x;
                                         else
                                             %follow route1
                                             x=route1(nn,4);
                                             packet = packet_p(type,numNodes,nn,p_id,Data,x);
                                             if (x==0)
                                                 v=v+1;
                                                pl=8*(5+6*v);
                                                rem_energy(nn) = rem_energy(nn) - (pl*(ETX) + Efs * pl * ((ns_distance(nn,1))^2));% ith node itself energy consumption
                                                packets_transmitted(nn,1)=packets_transmitted(nn,1)+1;
                                                disp(p_id);
                                                disp('packet transmitted successfully');
                                                p_id=p_id+1;
                                             else
                                                 if (rem_energy(x) <= 0.01)
                                                    nodeArch.dead(x) = 1;
                                                    flag=nn;
                                                    nn=0;
                                                 end
                                                locAlive = find(~nodeArch.dead); % find the nodes that are alive
                                                zz=any(locAlive(:)==x);
                                                if(zz==1)% means next hops alive
                                                    v=v+1;
                                                    pl=8*(5+6*v);
                                                    rem_energy(nn) = rem_energy(nn) - (pl*(ETX) + Efs * pl * ((nn_distance(nn,x))^2));
                                                    packets_transmitted(nn,1)=packets_transmitted(nn,1)+1;
                                                else
                                                    %send beacon
                                                    packet=packet_beacon(Data,flag,p_id);
                                                    if(route1(flag,4)<route2(flag,4))
                                                        rem_energy(flag) = rem_energy(flag) - (ctrpacketLength*(ETX) + Efs * ctrpacketLength * ((ns_distance(flag,1))^2));
                                                        packets_transmitted(flag,1)=packets_transmitted(flag,1)+1;
                                                    else
                                                        rem_energy(flag) = rem_energy(flag) - (ctrpacketLength*(ETX) + Efs * ctrpacketLength * ((ns_distance(flag,2))^2));
                                                        packets_transmitted(flag,1)=packets_transmitted(flag,1)+1;
                                                    end
                                                     p_id=p_id+1;
                                                     nn=0;
                                                     route2(flag,5)=0;
                                                     route2(x,5)=0;
                                                end
                                                
                                             end
                                             nn=x;
                                         end
                                     end
                               end
                            end
                            end     
                        end
                           v=1;
                        while(nn~=0)
                            if (rem_energy(nn) <= 0.01)
                                    nodeArch.dead(nn) = 1;
                                    nn=0;
                     
                            else
                         
                            if(route1(nn,3)<=route2(nn,3) && route1(nn,5)==1) %
                                
                                x=route1(nn,4);
                                packet = packet_p(type,numNodes,nn,p_id,Data,x);
                                flag=x;
%                                 packet = packet_d(nn,p_id,Data,x);
%                                 packet = packet_generation(nn,p_id,Data,x)
                                if (x==0)
                                    l=i;
                                    pl=8*(5+6*l);
                                    rem_energy(nn) = rem_energy(nn) - (pl*(ETX) + Efs * pl * ((ns_distance(nn,1))^2));% ith node itself energy consumption
                                    packets_transmitted(nn,1)=packets_transmitted(nn,1)+1; 
                                    disp(p_id);
                                    disp('packet transmitted successfully');
                                    p_id=p_id+1;
                                    nn=x;
                                else
                                    %CHECK X ALIVE/DEAD
                                    %IF ALIVE 
                                    if (rem_energy(x) <= 0.01)
                                        nodeArch.dead(x) = 1;
                                        flag=x;
                                    end
                                     locAlive = find(~nodeArch.dead); % find the nodes that are alive
                                     zz=any(locAlive(:)==flag);
                                     if(zz==1)% means next hops alive
                                          v=v+1;
                                          pl=8*(5+6*v);
                                          rem_energy(nn) = rem_energy(nn) - (pl*(ETX) + Efs * pl * ((nn_distance(i,nn))^2));
                                          packet = packet_p(type,numNodes,nn,p_id,Data,nn);
    %                                       packet = packet_d(i,p_id,Data,nn);
    %                                       packet = packet_generation(i,p_id,Data,nn)
                                          packets_transmitted(nn,1)=packets_transmitted(nn,1)+1; 
                                          nn=x;

                                     else
                                         %follow route 2
                                         x=route2(nn,4);
                                         if (x==0)
                                            rem_energy(nn) = rem_energy(nn) - (packetLength*(ETX) + Efs * packetLength * ((ns_distance(nn,2))^2));% ith node itself energy consumption
                                            packets_transmitted(nn,1)=packets_transmitted(nn,1)+1;
                                            disp(p_id);
                                            disp('packet transmitted successfully');
                                            p_id=p_id+1;
                                         else
                                            v=v+1;
                                            pl=8*(5+6*v);
                                            rem_energy(nn) = rem_energy(nn) - (pl*(ETX) + Efs * pl * ((nn_distance(nn,x))^2));
                                            packets_transmitted(nn,1)=packets_transmitted(nn,1)+1;
                                            %inform x that route1 is dead
                                            route1(x,5)=0; %route1 is dead=0 for x
                                            route1(nn,5)=0;
                                        end
                                        nn=x;
                                     end
                                     nn=x;
                                end
                            else
                                 
                                x=route2(nn,4);
                                if (x==0)
                                    v=v+1;
                                    pl=8*(5+6*v);
                                    rem_energy(nn) = rem_energy(nn) - (pl*(ETX) + Efs * pl * ((ns_distance(nn,2))^2));% ith node itself energy consumption
                                    packets_transmitted(nn,1)=packets_transmitted(nn,1)+1;
                                    disp(p_id);
                                    disp('packet transmitted successfully');
                                    p_id=p_id+1;
                                else
                                    %check x=4 alive or dead
                                    %if alive
                                    
                                    %CHECK X ALIVE/DEAD
                                    %IF ALIVE 
                                    
                                    flag=x;
                                    if (rem_energy(x) <= 0.01)
                                        nodeArch.dead(x) = 1;
                                        flag=nn;
                                        nn=0;
                                    end
                                     locAlive = find(~nodeArch.dead); % find the nodes that are alive
                                     zz=any(locAlive(:)==x);
                                     if(zz==1)% means next hops alive
                                          v=v+1;
                                          pl=8*(5+6*v);
                                          rem_energy(nn) = rem_energy(nn) - (pl*(ETX) + Efs * pl * ((nn_distance(nn,x))^2));
                                          packets_transmitted(nn,1)=packets_transmitted(nn,1)+1;
                                          if(route1(nn,5)==0)
                                              route1(x,5)=0;
                                          end
    %                                       packet = packet_d(i,p_id,Data,nn);
    %                                       packet = packet_generation(i,p_id,Data,nn)
                                        
                                     else
                                         %if x=4 is dead
                                         %generate beacon
                                         
                                         %send beacon
                                             packet=packet_beacon(Data,flag,p_id);
                                             if(route1(flag,4)<route2(flag,4))
                                                     rem_energy(flag) = rem_energy(flag) - (ctrpacketLength*(ETX) + Efs * ctrpacketLength * ((ns_distance(flag,1))^2));
                                                     packets_transmitted(flag,1)=packets_transmitted(flag,1)+1;
                                             else
                                                     rem_energy(flag) = rem_energy(flag) - (ctrpacketLength*(ETX) + Efs * ctrpacketLength * ((ns_distance(flag,2))^2));
                                                     packets_transmitted(flag,1)=packets_transmitted(flag,1)+1;
                                             end
                                              p_id=p_id+1;
                                              nn=0;
                                              route1(flag,5)=0;
                                              route2(flag,5)=0;
                                     end 
                                end
                                nn=x;
                            end
                            end
                        end
                         else % if it is a node from 2nd half of nodes
                        if (rem_energy(i) <= 0)
                                  nodeArch.dead(i) = 1;
                                  nn=0;
                     
                        else
                        
                        nn=route2(i,4);
                        type=2;
                        flag=nn;
                        packet = packet_p(type,numNodes,i,p_id,Data,nn);
%                         packet = packet_d(i,p_id,Data,nn);
%                         packet = packet_generation(i,p_id,Data,nn)
                            if (nn==0)
                                rem_energy(i) = rem_energy(i) - (packetLength*(ETX) + Efs * packetLength * ((ns_distance(i,2))^2));% ith node itself energy consumption
                                packets_transmitted(i,1)=packets_transmitted(i,1)+1; 
                                disp(p_id);
                                disp('packet transmitted successfully');
                                p_id=p_id+1;
                                
                            else
                                if (rem_energy(nn) <= 0.01)
                                    nodeArch.dead(nn) = 1;
                                    flag=nn;
                                    route2(i,5)=0;
                                    nn=0;
                                end
                                if(route1(i,5)==0 && route2(i,5)==0)
                                     if(route1(i,4)<route2(i,4))
                                         rem_energy(i) = rem_energy(i) - (ctrpacketLength*(ETX) + Efs * ctrpacketLength * ((ns_distance(i,1))^2));
                                         packets_transmitted(i,1)=packets_transmitted(i,1)+1;
                                         p_id=p_id+1;
                                     else
                                     rem_energy(i) = rem_energy(i) - (ctrpacketLength*(ETX) + Efs * ctrpacketLength * ((ns_distance(i,2))^2));
                                     packets_transmitted(i,1)=packets_transmitted(i,1)+1;
                                     p_id=p_id+1;
                                     end
                                end
                                 locAlive = find(~nodeArch.dead); % find the nodes that are alive
                                 zz=any(locAlive(:)==flag);
                                 if(zz==1)% means next hops alive
                                      rem_energy(i) = rem_energy(i) - (packetLength*(ETX) + Efs * packetLength * ((nn_distance(i,flag))^2));
                                      packet = packet_p(type,numNodes,i,p_id,Data,nn);
%                                       packet = packet_d(i,p_id,Data,nn);
%                                       packet = packet_generation(i,p_id,Data,nn)
                                      packets_transmitted(i,1)=packets_transmitted(i,1)+1; 
                                      
                                 else
                                     %follow route 1
                                     if (rem_energy(i) <= 0.01)
                                          nodeArch.dead(i) = 1;
                                          nn=0;
                     
                                     else
                                         nn=route1(i,4);
                                         packet = packet_p(type,numNodes,i,p_id,Data,nn);
%                                          packet = packet_d(i,p_id,Data,nn);
%                                          packet = packet_generation(i,p_id,Data,nn)
                                         flag=nn;
                                         if (nn==0)
                                             rem_energy(i) = rem_energy(i) - (packetLength*(ETX) + Efs * packetLength * ((ns_distance(i,1))^2));% ith node itself energy consumption
                                             packets_transmitted(i,1)=packets_transmitted(i,1)+1;
                                             disp(p_id);
                                             disp('packet transmitted successfully');
                                             p_id=p_id+1;
                                         else
                                             if (rem_energy(nn) <= 0.01)
                                                  nodeArch.dead(nn) = 1;
%                                                   flag=nn;
                                                  nn=0;
                                             end
                                             locAlive = find(~nodeArch.dead); % find the nodes that are alive
                                             zz=any(locAlive(:)==flag);
                                             if(zz==1)% means next hops alive
                                                 rem_energy(i) = rem_energy(i) - (packetLength*(ETX) + Efs * packetLength * ((nn_distance(i,flag))^2));
                                                 packets_transmitted(i,1)=packets_transmitted(i,1)+1; 
                                                 route2(i,5)=0;
%                                                  route2(nn,5)=0;
                                             else
                                                %send beacon
                                                packet=packet_beacon(Data,flag,p_id);
                                                    if(route1(flag,4)<route2(flag,4))
                                                        rem_energy(flag) = rem_energy(flag) - (ctrpacketLength*(ETX) + Efs * ctrpacketLength * ((ns_distance(flag,1))^2));
                                                        packets_transmitted(flag,1)=packets_transmitted(flag,1)+1;
                                                    else
                                                        rem_energy(flag) = rem_energy(flag) - (ctrpacketLength*(ETX) + Efs * ctrpacketLength * ((ns_distance(flag,2))^2));
                                                        packets_transmitted(flag,1)=packets_transmitted(flag,1)+1;
                                                    end
                                                    p_id=p_id+1;
                                                    nn=0;
                                                    route1(flag,5)=0;
                                                    route2(flag,5)=0;
                                             end
                                         end
                               v=1;
                               while(nn~=0)
                                     if (rem_energy(nn) <= 0.01)
                                        nodeArch.dead(nn) = 1;
                                        flag=nn;
                                        nn=0;
                     
                                     else
                                         if(route1(nn,3)<=route2(nn,3) && route1(nn,5)==1) %
                                             x=route1(nn,4);
                                             packet = packet_p(type,numNodes,nn,p_id,Data,x);
%                                              packet = packet_d(nn,p_id,Data,x)
%                                              packet = packet_generation(nn,p_id,Data,x)
                                             if (x==0)
                                                v=v+1;
                                                pl=8*(5+6*v);
                                                rem_energy(nn) = rem_energy(nn) - (pl*(ETX) + Efs * pl * ((ns_distance(nn,1))^2));% ith node itself energy consumption
                                                packets_transmitted(nn,1)=packets_transmitted(nn,1)+1;
                                                disp(p_id);
                                                disp('packet transmitted successfully');
                                                p_id=p_id+1;
                                             else
                                                 if (rem_energy(x) <= 0.01)
                                                    nodeArch.dead(x) = 1;
                                                    flag=nn;
                                                    nn=0;
                                                 end
                                                locAlive = find(~nodeArch.dead); % find the nodes that are alive
                                                zz=any(locAlive(:)==x);
                                                if(zz==1)% means next hops alive
                                                    v=v+1;
                                                    pl=8*(5+6*v);
                                                    rem_energy(nn) = rem_energy(nn) - (pl*(ETX) + Efs * pl * ((nn_distance(nn,x))^2));
                                                    packets_transmitted(nn,1)=packets_transmitted(nn,1)+1;
                                                    route2(nn,5)=0;
                                                    
                                                else
                                                    %send beacon
                                                    packet=packet_beacon(Data,flag,p_id);
                                                    if(route1(flag,4)<route2(flag,4))
                                                        rem_energy(flag) = rem_energy(flag) - (ctrpacketLength*(ETX) + Efs * ctrpacketLength * ((ns_distance(flag,1))^2));
                                                        packets_transmitted(flag,1)=packets_transmitted(flag,1)+1;
                                                    else
                                                        rem_energy(flag) = rem_energy(flag) - (ctrpacketLength*(ETX) + Efs * ctrpacketLength * ((ns_distance(flag,2))^2));
                                                        packets_transmitted(flag,1)=packets_transmitted(flag,1)+1;
                                                    end
                                                     p_id=p_id+1;
                                                     nn=0;
                                                     route1(flag,5)=0;
                                                     route2(flag,5)=0;
                                                end
                                                
                                             end
                                             nn=x;
                            
                                         elseif (route2(nn,5)==1)
                                
                                             x=route2(nn,4);
                                             flag=nn;
                                            if (x==0)
                                                v=v+1;
                                                pl=8*(5+6*v);
                                                rem_energy(nn) = rem_energy(nn) - (pl*(ETX) + Efs * pl * ((ns_distance(nn,2))^2));% ith node itself energy consumption
                                                packets_transmitted(nn,1)=packets_transmitted(nn,1)+1; 
                                                disp(p_id);
                                                disp('packet transmitted successfully');
                                                p_id=p_id+1;
                                                
                                            else
                                                 if (rem_energy(x) <= 0.01)
                                                    nodeArch.dead(x) = 1;
                                                    nn=0;
                                                 end
                                                locAlive = find(~nodeArch.dead); % find the nodes that are alive
                                                zz=any(locAlive(:)==x);
                                                if(zz==1)% means next hops alive
                                                    v=v+1;
                                                    pl=8*(5+6*v);
                                                    rem_energy(nn) = rem_energy(nn) - (pl*(ETX) + Efs * pl * ((nn_distance(nn,x))^2));
                                                    packets_transmitted(nn,1)=packets_transmitted(nn,1)+1; 
                                                else
                                                    %send beacon
                                                    packet=packet_beacon(Data,flag,p_id);
                                                    if(route1(flag,4)<route2(flag,4))
                                                        rem_energy(flag) = rem_energy(flag) - (ctrpacketLength*(ETX) + Efs * ctrpacketLength * ((ns_distance(flag,1))^2));
                                                        packets_transmitted(flag,1)=packets_transmitted(flag,1)+1;
                                                    else
                                                        rem_energy(flag) = rem_energy(flag) - (ctrpacketLength*(ETX) + Efs * ctrpacketLength * ((ns_distance(flag,2))^2));
                                                        packets_transmitted(flag,1)=packets_transmitted(flag,1)+1;
                                                    end
                                                     p_id=p_id+1;
                                                    nn=0;
                                                    route1(flag,5)=0;
                                                    route2(flag,5)=0
                                                end
                                            end
                                            nn=x;
                                         else
                                             %follow route1
                                             x=route1(nn,4);
                                             packet = packet_p(type,numNodes,nn,p_id,Data,x);
%                                              packet = packet_d(nn,p_id,Data,x)
%                                              packet = packet_generation(nn,p_id,Data,x)
                                             if (x==0)
                                                v=v+1;
                                                pl=8*(5+6*v);
                                                rem_energy(nn) = rem_energy(nn) - (pl*(ETX) + Efs * pl * ((ns_distance(nn,1))^2));% ith node itself energy consumption
                                                packets_transmitted(nn,1)=packets_transmitted(nn,1)+1;
                                                disp(p_id);
                                                disp('packet transmitted successfully');
                                                p_id=p_id+1;
                                             else
                                                 if (rem_energy(x) <= 0.01)
                                                    nodeArch.dead(x) = 1;
                                                    flag=nn;
                                                    nn=0;
                                                 end
                                                locAlive = find(~nodeArch.dead); % find the nodes that are alive
                                                zz=any(locAlive(:)==x);
                                                if(zz==1)% means next hops alive
                                                    v=v+1;
                                                    pl=8*(5+6*v);
                                                    rem_energy(nn) = rem_energy(nn) - (pl*(ETX) + Efs * pl * ((nn_distance(nn,x))^2));
                                                    packets_transmitted(nn,1)=packets_transmitted(nn,1)+1;
                                                else
                                                    %send beacon
                                                    packet=packet_beacon(Data,flag,p_id);
                                                    if(route1(flag,4)<route2(flag,4))
                                                        rem_energy(flag) = rem_energy(flag) - (ctrpacketLength*(ETX) + Efs * ctrpacketLength * ((ns_distance(flag,1))^2));
                                                        packets_transmitted(flag,1)=packets_transmitted(flag,1)+1;
                                                    else
                                                        rem_energy(flag) = rem_energy(flag) - (ctrpacketLength*(ETX) + Efs * ctrpacketLength * ((ns_distance(flag,2))^2));
                                                        packets_transmitted(flag,1)=packets_transmitted(flag,1)+1;
                                                    end
                                                     p_id=p_id+1;
                                                     nn=0;
                                                     route2(flag,5)=0;
                                                     route2(x,5)=0;
                                                end
                                                
                                             end
                                             nn=x;
                                         end
                                     end
                               end
                                     end
                                 end
                            end
                        end
                        v=1;
                      while(nn~=0)
                            if (rem_energy(nn) <= 0.01)
                                    nodeArch.dead(nn) = 1;
                                    nn=0;
                     
                            else
                     
                            if(route1(nn,3)<=route2(nn,3) && route1(nn,5)==1) %
                                
                                x=route1(nn,4);
                                packet = packet_p(type,numNodes,nn,p_id,Data,x);
                                flag=x;
%                                 packet = packet_d(nn,p_id,Data,x);
%                                 packet = packet_generation(nn,p_id,Data,x)
                                if (x==0)
                                    v=v+1;
                                    pl=8*(5+6*v);
                                    rem_energy(nn) = rem_energy(nn) - (pl*(ETX) + Efs * pl * ((ns_distance(nn,1))^2));% ith node itself energy consumption
                                    packets_transmitted(nn,1)=packets_transmitted(nn,1)+1; 
                                    disp(p_id);
                                    disp('packet transmitted successfully');
                                    p_id=p_id+1;
                                else
                                    %CHECK X ALIVE/DEAD
                                    %IF ALIVE 
                                    if (rem_energy(x) <= 0.01)
                                        nodeArch.dead(x) = 1;
                                        flag=x;
                                    end
                                     locAlive = find(~nodeArch.dead); % find the nodes that are alive
                                     zz=any(locAlive(:)==flag);
                                     if(zz==1)% means next hops alive
                                          v=v+1;
                                          pl=8*(5+6*v);
                                          rem_energy(nn) = rem_energy(nn) - (pl*(ETX) + Efs * pl * ((nn_distance(i,nn))^2));
                                          packet = packet_p(type,numNodes,nn,p_id,Data,nn);
    %                                       packet = packet_d(i,p_id,Data,nn);
    %                                       packet = packet_generation(i,p_id,Data,nn)
                                          packets_transmitted(nn,1)=packets_transmitted(nn,1)+1; 
                                          nn=x;

                                     else
                                         %follow route 2
                                         x=route2(nn,4);
                                         if (x==0)
                                             v=v+1;
                                            pl=8*(5+6*v);
                                            rem_energy(nn) = rem_energy(nn) - (pl*(ETX) + Efs * pl * ((ns_distance(nn,2))^2));% ith node itself energy consumption
                                            packets_transmitted(nn,1)=packets_transmitted(nn,1)+1;
                                            disp(p_id);
                                            disp('packet transmitted successfully');
                                            p_id=p_id+1;
                                         else
                                            v=v+1;
                                            pl=8*(5+6*v);
                                            rem_energy(nn) = rem_energy(nn) - (pl*(ETX) + Efs * pl * ((nn_distance(nn,x))^2));
                                            packets_transmitted(nn,1)=packets_transmitted(nn,1)+1;
                                            %inform x that route1 is dead
                                            route1(x,5)=0; %route1 is dead=0 for x
                                            route1(nn,5)=0;
                                        end
                                        nn=x;
                                     end
                                end
                            else
                                 
                                x=route2(nn,4);
                                if (x==0)
                                    v=v+1;
                                    pl=8*(5+6*v);
                                    rem_energy(nn) = rem_energy(nn) - (pl*(ETX) + Efs * pl * ((ns_distance(nn,2))^2));% ith node itself energy consumption
                                    packets_transmitted(nn,1)=packets_transmitted(nn,1)+1;
                                    disp(p_id);
                                    disp('packet transmitted successfully');
                                    p_id=p_id+1;
                                else
                                    %check x=4 alive or dead
                                    %if alive
                                    
                                    %CHECK X ALIVE/DEAD
                                    %IF ALIVE 
                                    
                                    flag=x;
                                    if (rem_energy(x) <= 0.01)
                                        nodeArch.dead(x) = 1;
                                        flag=nn;
                                        nn=0;
                                    end
                                     locAlive = find(~nodeArch.dead); % find the nodes that are alive
                                     zz=any(locAlive(:)==x);
                                     if(zz==1)% means next hops alive
                                          v=v+1;
                                          pl=8*(5+6*v);
                                          rem_energy(nn) = rem_energy(nn) - (pl*(ETX) + Efs * pl * ((nn_distance(nn,x))^2));
                                          packets_transmitted(nn,1)=packets_transmitted(nn,1)+1;
                                          if(route1(nn,5)==0)
                                              route1(x,5)=0;
                                          end
    %                                       packet = packet_d(i,p_id,Data,nn);
    %                                       packet = packet_generation(i,p_id,Data,nn)
                                        
                                     else
                                         %if x=4 is dead
                                         %generate beacon
                                         
                                         %send beacon
                                             packet=packet_beacon(Data,flag,p_id);
                                             if(route1(flag,4)<route2(flag,4))
                                                     rem_energy(flag) = rem_energy(flag) - (ctrpacketLength*(ETX) + Efs * ctrpacketLength * ((ns_distance(flag,1))^2));
                                                     packets_transmitted(flag,1)=packets_transmitted(flag,1)+1;
                                             else
                                                     rem_energy(flag) = rem_energy(flag) - (ctrpacketLength*(ETX) + Efs * ctrpacketLength * ((ns_distance(flag,2))^2));
                                                     packets_transmitted(flag,1)=packets_transmitted(flag,1)+1;
                                             end
                                              p_id=p_id+1;
                                              nn=0;
                                              route1(flag,5)=0;
                                              route2(flag,5)=0;
                                     end
                                end
                                nn=x;
                            end
                            end
                        end
                       
                    end
               end
        end
       end
       if (rem_energy(i) <= 0.01)
       nodeArch.dead(i) = 1;
       end
       locAlive = find(~nodeArch.dead); % find the nodes that are alive
    end     
    end
    transmitted_packets=p_id-1
    net_energy=0;
    net_packets=0;
       pkt=0;
        for o=locAlive  %to calculate total remaining energy of alive nodes
            net_energy=net_energy + rem_energy(o);
        end
%         net_energy_at_round(end+1,1)=net_energy %%har round mein aik e packet transmit hota iss mechanism mein
        
        for o=locAlive  %to calculate total remaining energy of alive nodes
            net_packets=net_packets + packets_transmitted(o);
        end
        if (mod(t,10)==0 && length(locAlive)>=1)
        packets_transmitted_at_round(end+1,1)=net_packets;
        net_energy_at_round(end+1,1)=net_energy; %total remaining energy of network
        energy_consumed_at_round(end+1,1)=e_t-net_energy ;%%energy consumed in round
        e_t=net_energy;
        end
        for l=1: numNodes %to find num of alive nodes at each time t
          if (rem_energy(l) <= 0.01)
            nodeArch.dead(l) = 1;
          end
         locAlive = find(~nodeArch.dead); % find the nodes that are alive  
        end
         if(mod(t,10)==0 && length(locAlive>=1))
            net_alive_nodes(end+1,1)=length(locAlive);
         end
         t=t+5;
    rem_energy
    net_energy_at_round;
    
    packets_transmitted
    
    
end

t_p2=0;
for i=1:numNodes
    t_p2=t_p2+packets_transmitted(i,1);
end
t_p2
r2=round;
p_g2=p_id-1;

% %%%%%%%%%%%%%%%%%%%%%%%%%%%%%%%%%%%%%%%%%%%%%%
% %%plotting Transmissions bar comparison%%%
%%%%%%%%%%%%%%%%%%%%%%%%%%%%%%%%%%%%%%%%%%%%%%%%
figure(2);
x=[1 2];
y=[t_p1; t_p2]
a=bar(x,y);
title ({'Transmissions: IMRP vs PO-IMRP';})
xlabel 'Routing Mechanism';
ylabel 'Transmissions';
hold on
% %%%%%%%%%%%%%%%%%%%%%%%%%%%%%%%%%%%%%%%%%%%%%%
% %%plotting Transmissions bar comparison%%%
%%%%%%%%%%%%%%%%%%%%%%%%%%%%%%%%%%%%%%%%%%%%%%%%

% %%%%%%%%%%%%%%%%%%%%%%%%%%%%%%%%%%%%%%%%%%%%%%
% %%plotting Transmissions barcomparison%%%
%%%%%%%%%%%%%%%%%%%%%%%%%%%%%%%%%%%%%%%%%%%%%%%%
figure(3);
x=[1 2];
y=[r1; r2]
a=bar(x,y);
title ({'Rounds: IMRP vs PO-IMRP';})
xlabel 'Routing Mechanism';
ylabel 'Rounds';
hold on
% %%%%%%%%%%%%%%%%%%%%%%%%%%%%%%%%%%%%%%%%%%%%%%
% %%plotting Transmissions bar comparison%%%
%%%%%%%%%%%%%%%%%%%%%%%%%%%%%%%%%%%%%%%%%%%%%%%%

% %%%%%%%%%%%%%%%%%%%%%%%%%%%%%%%%%%%%%%%%%%%%%%
% %%plotting Transmissions bar comparison%%%
%%%%%%%%%%%%%%%%%%%%%%%%%%%%%%%%%%%%%%%%%%%%%%%%
figure(4);
x=[1 2];
y=[p_g1; p_g2]
a=bar(x,y);
title ({'Packets generated in Network: IMRP vs PO-IMRP';})
xlabel 'Routing Mechanism';
ylabel 'Total Packets generated';
hold on
% %%%%%%%%%%%%%%%%%%%%%%%%%%%%%%%%%%%%%%%%%%%%%%
% %%plotting Transmissions  bar comparison%%%
%%%%%%%%%%%%%%%%%%%%%%%%%%%%%%%%%%%%%%%%%%%%%%%%

%%%%%%%%%%%%%%%%%%%%%%%%%%%%%%%%%%%%%%%%%%%%
%%plotting rounds vs transmissions%%%%%%%%%%
%%%%%%%%%%%%%%%%%%%%%%%%%%%%%%%%%%%%%%%%%%%%%
rr=length(packets_transmitted_at_round);
Y=[];
for i=1:rr
    Y(i,1)=i;
end
figure(5);
plot(Y,packets_transmitted_at_round,'g-');
title ({'Transmissions per Rounds: IMRP vs PO-IMRP';})
xlabel 'Rounds';
ylabel 'Transmissions';
hold off
%%%%%%%%%%%%%%%%%%%%%%%%%%%%%%%%%%%%%%%%%%
%%plotting rounds vs transmissions%%%%%%%
%%%%%%%%%%%%%%%%%%%%%%%%%%%%%%%%%%%%%%%%%


%%%%%%%%%%%%%%%%%%%%%%%%%%%%%%%%%%%%%%%%
%%plotting Total Energy per Rounds   %%%
%%%%%%%%%%%%%%%%%%%%%%%%%%%%%%%%%%%%%%%%%
q=find(net_energy_at_round);
qq=length(q);
NN=[];
for i=1:qq
    if (net_energy_at_round(i)~=0)
        NN(i,1)=net_energy_at_round(i);
    end
end
x=find(net_energy_at_round);
a=length(NN)
b=length(x)
figure(6);
plot(x,NN,'-g');
title ({'Total Energy per Round: IMRP vs PO-IMRP';})
xlabel 'Rounds';
ylabel 'Net Energy (J)';
hold off
%%%%%%%%%%%%%%%%%%%%%%%%%%%%%%%%%%%%%%%%
%%plotting Total Energy per Rounds   %%%
%%%%%%%%%%%%%%%%%%%%%%%%%%%%%%%%%%%%%%%%%%


% %%%%%%%%%%%%%%%%%%%%%%%%%%%%%%%%%%%%%%%%%%%%%%%%%%%%
% %plotting rem energy vs nodes for a single round%%%%
%%%%%%%%%%%%%%%%%%%%%%%%%%%%%%%%%%%%%%%%%%%%%%%%%%%%%%
%set t=0 & graph
figure(7);
q=length(rem_energy);
x=[1 2 3 4 5 6 7 8 9 10 11 12];
a=length(rem_energy);
plot(x,rem_energy,'-g', 'Linewidth',0.1);
title ({'Energy consumption per Node';})
xlabel 'Nodes';
ylabel 'Energy Consumed(J)';
hold off
% %%%%%%%%%%%%%%%%%%%%%%%%%%%%%%%%%%%%%%%%%%%%%%%%%%%%
% %plotting rem energy vs nodes for a single round%%%%
%%%%%%%%%%%%%%%%%%%%%%%%%%%%%%%%%%%%%%%%%%%%%%%%%%%%%%

% %%%%%%%%%%%%%%%%%%%%%%%%%%%%%%%%%%%%%%%%%%%%%%
% %%plotting Operating nodes vs rounds%%%
%%%%%%%%%%%%%%%%%%%%%%%%%%%%%%%%%%%%%%%%%%%%%%%%
aaa=length(net_alive_nodes);
bbb=[];
for i=1:aaa
    if(net_alive_nodes(i)==12)
        bbb(i,1)=i;
    elseif(net_alive_nodes(i)==9)
        bbb(i,1)=i;
    elseif(net_alive_nodes(i)==8)
        bbb(i,1)=i;
    elseif(net_alive_nodes(i)==7)
        bbb(i,1)=i;
    elseif(net_alive_nodes(i)==6)
        bbb(i,1)=i;
    elseif(net_alive_nodes(i)==5)
        bbb(i,1)=i;
    elseif(net_alive_nodes(i)==4)
        bbb(i,1)=i;
    elseif(net_alive_nodes(i)==3)
        bbb(i,1)=i;
    elseif(net_alive_nodes(i)==2)
        bbb(i,1)=i;
    else
        bbb(i,1)=i;
    end
end
figure(8);
plot(bbb,net_alive_nodes,'-g');
hold off
% %%%%%%%%%%%%%%%%%%%%%%%%%%%%%%%%%%%%%%%%%%%%%%
% %%plotting Operating nodes vs rounds%%%
%%%%%%%%%%%%%%%%%%%%%%%%%%%%%%%%%%%%%%%%%%%%%%%%


% %%%%%%%%%%%%%%%%%%%%%%%%%%%%%%%%%%%%%%%%%%%%%%
% %%plotting Operating nodes vs transmissions%%%
%%%%%%%%%%%%%%%%%%%%%%%%%%%%%%%%%%%%%%%%%%%%%%%%
packets_transmitted_at_round;
net_alive_nodes;
figure(9);
plot(packets_transmitted_at_round,net_alive_nodes,'-g');
hold off
% %%%%%%%%%%%%%%%%%%%%%%%%%%%%%%%%%%%%%%%%%%%%%%
% %%plotting Operating nodes vs transmissions%%%
%%%%%%%%%%%%%%%%%%%%%%%%%%%%%%%%%%%%%%%%%%%%%%%%]


% % %%%%%%%%%%%%%%%%%%%%%%%%%%%%%%%%%%%%%%%%%%%%%
% % %plotting energy consumed per transmission%%%%
% %%%%%%%%%%%%%%%%%%%%%%%%%%%%%%%%%%%%%%%%%%%%%%%
% figure(10);
% x=length(energy_consumed_at_round);
% n=[];
% for i=1:20
%         n(i,1)=energy_consumed_at_round(i,1);  
% end
% y=[];
% for i=1:20
%     y(i,1)=packets_transmitted_at_round(i,1);
% end
% plot(y,n,'-g');
% % fig.text(0.1,0.5,'Y')
% title ({'Energy Consumed per Transmission:PO-IMRP';})
% xlabel 'Transmission';
% ylabel 'Energy Consumed(J)';
% hold on
% % %%%%%%%%%%%%%%%%%%%%%%%%%%%%%%%%%%%%%%%%%%%%%
% % %plotting energy consumed vs transmission%%%%
% %%%%%%%%%%%%%%%%%%%%%%%%%%%%%%%%%%%%%%%%%%%%%%%
