# Supplementary material for: Energy-efficient routing protocol for reliable low-latency Internet of Things in oil and gas pipeline monitoring
Source: PeerJ Comput Sci. 2024 Feb 29;10:e1908. doi: 10.7717/peerj-cs.1908 (PMC10909229; doi:10.7717/peerj-cs.1908)
Supplement: Supplemental Information 1 [file peerj-cs-10-1908-s001.zip › IoT-OGI-code/OGI-code/newNetwork.m]

function NetArch = newNetwork(Length, Width, sinkX1, sinkY1, sinkX2, sinkY2,numNodes,initEnergy...
    , transEnergy, recEnergy, fsEnergy, mpEnergy, aggrEnergy)
% Create the network architecture with desired parameters
%   
%   Input:
%       Length      Length of the yard
%       Width       Width of the yard
%       sinkX       x cordination of base station
%       sinkY       y cordination of base station
%       initEnergy  Initial energy of each node
%       transEnergy Enery for transferring of each bit (ETX)
%       recEnergy   Enery for receiving of each bit (ETX)
%       fsEnergy    Energy of free space model
%       mpEnergy    Energy of multi path model
%       aggrEnergy  Data aggregation energy     
%   Example:
%       NetArch = createNetwork();
%
% Hossein Dehghan, hd.dehghan@gmail.com
% Ver 1. 2/2013

    %%%% Create the yard
    Yard.Type = 'Rect'; % Rectangular
    if ~exist('Length','var')
        Yard.Length = 100; % default of the yard is 100 in x cordination
    else
        Yard.Length = Length;
    end
    if ~exist('Width','var')
        Yard.Width = 100; % default of the yard is 100 in y cordination
    else
        Yard.Width = Width;
    end
    
    %%%% Create base station
    % x and y Coordinates of the base station
    % default of the base station is in the center of the yard
    if ~exist('sinkX1','var')
        Sink.x1 = Yard.Length / 2;
    else
        Sink.x1 = sinkX1;
    end
    if ~exist('sinkY1','var')
        Sink.y1 = Yard.Width / 2;
    else
        Sink.y1 = sinkY1;
    end

    if ~exist('sinkX2','var')
        Sink.x2 = Yard.Length / 2;
    else
        Sink.x2 = sinkX2;
    end
    if ~exist('sinkY2','var')
        Sink.y2 = Yard.Width / 2;
    else
        Sink.y2 = sinkY2;
    end

    %%%% Energy Model (all values in Joules)
    % Initial Energy
    if ~exist('initEnergy','var')
        Energy.init =0.5; 
    else
        Energy.init = initEnergy; 
    end
    
    % Enery for transferring of each bit (ETX)
    if ~exist('transEnergy','var')
%         Energy.transfer = 50*0.000000001;
        Energy.transfer =0.000001;
    else
        Energy.transfer = transEnergy; 
    end
    if ~exist('recEnergy','var')
%         Energy.receive = 50*0.000000001;
        Energy.receive = 0.000001;
    else
        Energy.receive = recEnergy; 
    end
    
    % Transmit Amplifier types
    if ~exist('recEnergy','var')
        Energy.freeSpace = 10*0.000000000001;
    else
        Energy.freeSpace = fsEnergy; 
    end
    if ~exist('recEnergy','var')
        Energy.multiPath = 0.0013*0.000000000001;
    else
        Energy.multiPath = mpEnergy; 
    end
    
    %Data Aggregation Energy
    if ~exist('recEnergy','var')
        Energy.aggr = 5*0.000000001;
    else
        Energy.aggr = aggrEnergy; 
    end

    %Data Aggregation for Temperature
    Data.temperature = randi([-50, 170],numNodes,1);

    %Data Aggregation for Pressure
    Data.pressure = randi([0, 170],numNodes,1);

    %Data Aggregation for Flow rate
    temp_flowrate = zeros(numNodes,1);
    viscocity = rand(numNodes,1);
    cross_area = 0.0025 * 3.14;
     for i=1:numNodes
         press_val = Data.pressure(i,1) * 0.0025;
         temp_val = cross_area * press_val;
         leng = Length * 8;
         viscous = leng * viscocity(i,1);
         temp_flowrate(i,1) = temp_val/viscous;
     end
    Data.flowrate = temp_flowrate;
    
    NetArch = struct('Yard',   Yard, ...
                     'Sink',   Sink, ...
                     'Energy', Energy, ...
                     'Data', Data ...
                    );
%         NetArch = struct('Yard',   Yard, ...
%                      'Sink',   Sink, ...
%                      'Energy', Energy, ...
%                   );
end
