# Supplementary material for: Energy-efficient routing protocol for reliable low-latency Internet of Things in oil and gas pipeline monitoring
Source: PeerJ Comput Sci. 2024 Feb 29;10:e1908. doi: 10.7717/peerj-cs.1908 (PMC10909229; doi:10.7717/peerj-cs.1908)
Supplement: Supplemental Information 1 [file peerj-cs-10-1908-s001.zip › IoT-OGI-code/OGI-code/newNodes.m]

function nodeArch = newNodes(netArch, numNodes,Rs )
% Create the node model randomly
%   
%   Input:
%       netArch     Network architecture
%       numNode    Number of Nodes in the field
%   Output:
%       nodeArch    Nodes architecture
%       nodesLoc    Location of Nodes in the field
%   Example:
%       netArch  = createNetwork();
%       nodeArch = createNodes(netArch, 100)
%
% Hossein Dehghan, hd.dehghan@gmail.com
% Ver 1. 2/2013
%     rng(s);
    
    if ~exist('netArch','var')
        netArch = newNetwork();
    end
    
%     if ~exist('numNode','var')
%         numNodes = 100;
%     end

    value = ceil(Rs*sqrt(3));
    for i = 1:numNodes
        % x cordination of node
        nodeArch.node(i).x      =   value * i;
        nodeArch.nodesLoc(i, 1) =   nodeArch.node(i).x;
        % y cordination of node
        nodeArch.node(i).y      =   netArch.Yard.Width;
        nodeArch.nodesLoc(i, 2) =   nodeArch.node(i).y;
        % the flag which determines the value of the indicator function? Ci(t)
        nodeArch.node(i).G      =   0; 
        % initially there are no cluster heads, only nodes
        nodeArch.node(i).type   =   'N'; % 'N' = node (nun-CH)
        nodeArch.node(i).energy =   netArch.Energy.init;
        
        nodeArch.node(i).CH     = -1; % number of its CH ?
        nodeArch.dead(i)        = 0; % the node is alive
    end
    nodeArch.dead;
    nodeArch.numNodes = numNodes; % Number of Nodes in the field
    nodeArch.numDead = 0; % number of dead nodes
end
