# Supplementary material for: Energy-efficient routing protocol for reliable low-latency Internet of Things in oil and gas pipeline monitoring
Source: PeerJ Comput Sci. 2024 Feb 29;10:e1908. doi: 10.7717/peerj-cs.1908 (PMC10909229; doi:10.7717/peerj-cs.1908)
Supplement: Supplemental Information 1 [file peerj-cs-10-1908-s001.zip › IoT-OGI-code/OGI-code/newRound.m]

function NetRound = newRound(numRound, packetLength, ctrPacketLength)
% Create the round architecture for specific parameters
%   
%   Input:
%       numRound            Number of rounds
%       packetLength        Length of packet that sent for CH to BS
%       ctrPacketLength     Length of packet that sent for nodes to CH
%   Example:
%       NetRound = newRound();
%
% Hossein Dehghan, hd.dehghan@gmail.com
% Ver 1. 2/2013

    if ~exist('numRound','var')
        NetRound.numRound = 9999; % default of the maximum round is 9999
    else
        NetRound.numRound = numRound;
    end
    if ~exist('packetLength','var')
%         x=15+(7*12);
        NetRound.packetLength =88; % default of the packet length is 6400
    else
        NetRound.packetLength = packetLength;
    end
    if ~exist('ctrPacketLength','var')
        NetRound.ctrpacketLength = 64;
    else
        NetRound.ctrpacketLength = ctrpacketLength;
    end
end
