# Supplementary material for: Energy-efficient routing protocol for reliable low-latency Internet of Things in oil and gas pipeline monitoring
Source: PeerJ Comput Sci. 2024 Feb 29;10:e1908. doi: 10.7717/peerj-cs.1908 (PMC10909229; doi:10.7717/peerj-cs.1908)
Supplement: Supplemental Information 1 [file peerj-cs-10-1908-s001.zip › IoT-OGI-code/OGI-code/packet_beacon.m]

function packet = packet_beacon(Data,flag,p_id)
                packet.beacon.data=Data;
        packet.beacon.flag=flag;
        packet.beacon.p_id=p_id;
end
