# Supplementary material for: Energy-efficient routing protocol for reliable low-latency Internet of Things in oil and gas pipeline monitoring
Source: PeerJ Comput Sci. 2024 Feb 29;10:e1908. doi: 10.7717/peerj-cs.1908 (PMC10909229; doi:10.7717/peerj-cs.1908)
Supplement: Supplemental Information 1 [file peerj-cs-10-1908-s001.zip › IoT-OGI-code/OGI-code/packet_d.m]

function packet = packet_d(i,p_id,Data,nn) % This function generate temp, pressure values for the alive node IDs

        packet.d(1,1)=p_id; %packet_ID
        packet.d(1,2)=i; %orignating node
        packet.d(1,3)=nn; %packet next hop
        packet.d(1,4)=Data.temperature; %packet data-temperature
        packet.d(1,5)=Data.pressure;%packet data-pressure
        if (Data.temperature>=50 && Data.temperature <= 150)&&(Data.pressure>=0 && Data.pressure <= 150)
            packet.d(1,6)=1;  %normal data 
        else
            packet.d(1,6)=101;  %critical data
        end
        
end
