# Supplementary material for: Energy-efficient routing protocol for reliable low-latency Internet of Things in oil and gas pipeline monitoring
Source: PeerJ Comput Sci. 2024 Feb 29;10:e1908. doi: 10.7717/peerj-cs.1908 (PMC10909229; doi:10.7717/peerj-cs.1908)
Supplement: Supplemental Information 1 [file peerj-cs-10-1908-s001.zip › IoT-OGI-code/OGI-code/packet_p.m]

function packet=packet_p(type,numNodes,i,p_id,Data,nn)

    if(type==1)%Route Discovery
        for i=1:numNodes+1 %packet.RD.route1
            if i==numNodes+1 %for sink1-sink2 route 1

                packet.route1(i,1)=0; %current node
                packet.route1(i,2)=0; %BS
                packet.route1(i,3)=numNodes+1; %hop count
                packet.route1(i,4)=numNodes;   %next hop
                packet.route1(1,5)=1; %route1 status i.e., alive=1
            else

                packet.route1(i,1)=i; %current node
                packet.route1(i,2)=0; %BS
                packet.route1(i,3)=i; %hop count
                packet.route1(i,4)=i-1; %next hop
                packet.route1(i,5)=1; %route1 status i.e., alive=1
            end


        end

        j=1;
        for i=numNodes+1:-1:1  %packet.RD.route2
            if (i==numNodes+1) %for sink2-sink1 route 2

                    packet.route2(i,1)=0; %current node
                    packet.route2(i,2)=0; %BS=0;
                    packet.route2(i,3)=numNodes+1; %hop count
                    packet.route2(i,4)=numNodes;   %next hop
                    packet.route2(i,5)=1; %route2 status i.e., alive=1

            else

                packet.route2(i,1)=i; %current node
                packet.route2(i,2)=0; %BS=0;
                packet.route2(i,3)=j; %hop count
                j=j+1;
                if(i==numNodes)%next hop
                    packet.route2(i,4)=0;
                else
                    packet.route2(i,4)=i+1;
                end
               packet.route2(i,5)=1; %route2 status i.e., alive=1
            end

        end


    elseif (type==2)
            packet.d(1,1)=p_id; %packet_ID
            packet.d(1,2)=i; %orignating node
            packet.d(1,3)=nn; %packet next hop
            packet.d(1,4)=Data.temperature; %packet data-temperature
            packet.d(1,5)=Data.pressure;%packet data-pressure
            if (Data.temperature>=50 && Data.temperature <= 150)&&(Data.pressure>=0 && Data.pressure <= 150)
                packet.d(1,6)=1;  %normal data 
            else
                packet.d(1,6)=101;  %critical data
            end


    elseif (type==3)
            packet.beacon(1,1)=p_id; %p_id
            packet.beacon(1,2)=flag; %orignating node
            packet.beacon(1,3)=nn;   %next hop (which is dead, fault tolerance handling)
            packet.beacon(1,1)=Data; %data


    else
        disp('error message');
    end
end
