# Supplementary material for: Energy-efficient routing protocol for reliable low-latency Internet of Things in oil and gas pipeline monitoring
Source: PeerJ Comput Sci. 2024 Feb 29;10:e1908. doi: 10.7717/peerj-cs.1908 (PMC10909229; doi:10.7717/peerj-cs.1908)
Supplement: Supplemental Information 1 [file peerj-cs-10-1908-s001.zip › IoT-OGI-code/OGI-code/packet_RD.m]

function packet=packet_RD(numNodes)

for i=1:numNodes+1 %packet.RD.route1
    if i==numNodes+1 %for sink1-sink2 route 1
        
        packet.RD.route1(i,1)=0; %current node
        packet.RD.route1(i,2)=0; %BS
        packet.RD.route1(i,3)=numNodes+1; %hop count
        packet.RD.route1(i,4)=numNodes;   %next hop
    else
        
        packet.RD.route1(i,1)=i; %current node
        packet.RD.route1(i,2)=0; %BS
        packet.RD.route1(i,3)=i; %hop count
        packet.RD.route1(i,4)=i-1; %next hop
    end
        
        
end

j=1;
for i=numNodes+1:-1:1  %packet.RD.route2
    if (i==numNodes+1) %for sink2-sink1 route 2
            
            packet.RD.route2(i,1)=0; %current node
            packet.RD.route2(i,2)=0; %BS=0;
            packet.RD.route2(i,3)=numNodes+1; %hop count
            packet.RD.route2(i,4)=numNodes;   %next hop
       
    else
        
        packet.RD.route2(i,1)=i; %current node
        packet.RD.route2(i,2)=0; %BS=0;
        packet.RD.route2(i,3)=j; %hop count
        j=j+1;
        if(i==numNodes)%next hop
            packet.RD.route2(i,4)=0;
        else
            packet.RD.route2(i,4)=i+1;
        end
    end
        
end

end
