# Supplementary material for: Energy-efficient routing protocol for reliable low-latency Internet of Things in oil and gas pipeline monitoring
Source: PeerJ Comput Sci. 2024 Feb 29;10:e1908. doi: 10.7717/peerj-cs.1908 (PMC10909229; doi:10.7717/peerj-cs.1908)
Supplement: Supplemental Information 1 [file peerj-cs-10-1908-s001.zip › IoT-OGI-code/OGI-code/script_to_plot_basic_mechanism.m]

clc, clearvars -except s, close all, clf;
no_sim=input('Enter Number of simulations you want :P =  ');
%Network Deployment%%
%Num of nodes % distance b/w nodes % distance from sink
%BS on diff loc can be different graphs


% numNodes=input('Enter number of nodes : ');%algo should decide no of nodes by itself

Length=100;
Width=5;
Rs=4.5;
Rc=10;
% Length=input('Specify field X-axis : ');%depends upon user -->we assume 100 meters
% Width=input('Specify field Y-axis : ');%pipeline diameters =5 meters [ref: https://www.britannica.com/technology/pipeline-technology]
% Rs=input('Enter sensing range'); %Rs=4.5 meters [ref: https://www.google.com/search?q=temperature+sensing+coverage+area&source=lmns&bih=632&biw=1280&hl=en&sa=X&ved=2ahUKEwiwsvaFip34AhXM8IUKHXNcCboQ_AUoAHoECAEQAA]%The type of thermocouple sensor used is generally a Type K due to it's optimum temperature range and cost factors.
% Rc=input('Enter Communication range of IoT nodes'); %Rc=10 meters %Deployment strategy:  ?3 ? Rs and Rc >  ?3 ? Rs[ref: https://link.springer.com/content/pdf/10.1007/s10766-018-0582-x.pdf] %Generally comm range is less than 100 meters of WSN nodes.
% option=input('Press 1 for simulate : ');

%sinks
% Pump stations are generally constructed every 20-100 miles along a
% pipeline route[ref:
% https://www.google.com/search?q=oil+and+gas+pipeline+pumping+station+distance&sxsrf=ALiCzsZ2Z2llDOsrpB96kSC34-FA8pd6fw%3A1654669022950&ei=3j6gYrfWOYaPxc8PyKSisAg&ved=0ahUKEwi3vdW6mp34AhWGR_EDHUiSCIYQ4dUDCA4&uact=5&oq=oil+and+gas+pipeline+pumping+station+distance&gs_lcp=Cgdnd3Mtd2l6EAMyBwghEAoQoAEyBwghEAoQoAEyBwghEAoQoAE6BwgAEEcQsAM6BQghEKABOggIIRAeEBYQHToECCEQFUoECEEYAEoECEYYAFCnA1idEGCPEmgBcAF4AIABrQOIAYASkgEHMi03LjAuMZgBAKABAcgBCMABAQ&sclient=gws-wiz]
% consider 20 miles= 32,186 meters
%Distance from sensor node to sink node should be [0-200(m)] so we consider
%100m [ref:
%https://www.researchgate.net/profile/Yunzhou-Zhang/publication/273284654_HDRE_Coverage_Hole_Detection_with_Residual_Energy_in_Wireless_Sensor_Networks/links/57c2f7ca08aed246b102a4ad/HDRE-Coverage-Hole-Detection-with-Residual-Energy-in-Wireless-Sensor-Networks.pdf]

sinkX1=0;
sinkY1=Width;
sinkX2=Length;
sinkY2=Width;

%calculating num of nodes i.e numNodes
x=ceil(Rs*sqrt(3));
numNodes=ceil((Length/x)-1);


% numNodes=input('Enter number of nodes : ');
% Length=input('Specify field X-axis : ');
% Width=input('Specify field Y-axis : ');
% sinkX=input('Specify Base station X-axis : ');
% sinkY=input('Specify Base station Y-axis : ');
option=input('Press C for comparison of both : ');


if(option~='C') 
    disp('You have entered an invalid option')
end

sim_no=1; %to check simulation rounds
tx_sum=zeros(no_sim,3);
net_energy=zeros(no_sim,3);
net_energy_at_round=zeros(100000,3,no_sim); %to store energy of each round
net_alive_nodes=zeros(100000,3,no_sim);
% if(option=='L' || option=='E' )
% for i=1:no_sim
%     s=rng;
%     [x,y,z]=start_DEAR(s,option);
%     tx_sum(i,1)=x;
%     net_energy(i,1)=y;
%     a=floor(100000-x)+1;
%     xx=[z;zeros(a,1)];
%     if(length(xx)~=100000)
%          a=floor(100000-x);
%     xx=[z;zeros(a,1)]; 
%     end
%     net_energy_at_round(:,1,i) =xx; %%pehli row k all columns me say 50 rounds ki energies in 50 colums phly page k
% i
% end
%     
% avrg_tx_1=floor(sum(tx_sum(:,1))/no_sim);
% avrg_en_1=sum(net_energy(:,1))/no_sim;
% clf
% hold on
% avrg_net_energy_at_round=zeros(100000,2);
% 
% for i=1:100000
%             avrg_net_energy_at_round(i,1)=sum(net_energy_at_round(i,1,:))/no_sim;
% 
% end
% 
% xxy=1:1:10000*10;
% axis([0 2000 0 5]);
% hold on;
% plot(xxy,avrg_net_energy_at_round(:,1),'b--');
% end
if(option=='C')
 for i=1:no_sim
%      i
%     s=rng;
    [x,y,z,net_alive]=Start('L',numNodes,Length, Width, sinkX1, sinkY1,sinkX2, sinkY2, Rs, Rc);
    tx_sum(i,1)=x;
    net_energy(i,1)=y;
    a=floor(100000-x)+1;
    xx=[z;zeros(a,1)];
    if(length(xx)~=100000)
        a=floor(100000-x);
        xx=[z;zeros(a,1)]; 
    end
    net_energy_at_round(:,1,i) =xx; %%pehli row k all columns me say 50 rounds ki energies in 50 colums phly page k
    
    a=floor(100000-x)+1;
    xx=[net_alive;zeros(a,1)];
    if(length(xx)~=100000)
        a=floor(100000-x);
        xx=[net_alive;zeros(a,1)]; 
    end
    net_alive_nodes(:,1,i)=xx;end
    
%     [x,y,z,net_alive]=start_DEAR(s,'E',numNodes,Length, Width, sinkX, sinkY);
%     tx_sum(i,2)=x;
%     net_energy(i,2)=y;
%     a=floor(100000-x)+1;
%     xx=[z;zeros(a,1)];
%     if(length(xx)~=100000)
%          a=floor(100000-x);
%     xx=[z;zeros(a,1)]; 
%     end
%     net_energy_at_round(:,2,i) =xx; %%pehli row k all columns me say 50 rounds ki energies in 50 colums phly page k
%     a=floor(100000-x)+1;
%     xx=[net_alive;zeros(a,1)];
%     if(length(xx)~=100000)
%         a=floor(100000-x);
%         xx=[net_alive;zeros(a,1)]; 
%     end
%     net_alive_nodes(:,2,i)=xx;
%     
%     [x,y,z,net_alive]=start_DEAR(s,'D',numNodes,Length, Width, sinkX, sinkY);
%     tx_sum(i,3)=x;
%     net_energy(i,3)=y;
%     a=floor(100000-x)+1;
%     xx=[z;zeros(a,1)];
%     if(length(xx)~=100000)
%          a=floor(100000-x);
%     xx=[z;zeros(a,1)]; 
%     end
%     net_energy_at_round(:,3,i) =xx; %%pehli row k all columns me say 50 rounds ki energies in 50 colums phly page k
%     a=floor(100000-x)+1;
%     xx=[net_alive;zeros(a,1)];
%     if(length(xx)~=100000)
%         a=floor(100000-x);
%         xx=[net_alive;zeros(a,1)]; 
%     end
%     net_alive_nodes(:,3,i)=xx;
%  end

% avrg_tx_1 = [];
% avrg_tx_2 =[];
% avrg_tx_1=[avrg_tx_1 floor(sum(tx_sum(:,1))/no_sim)];
% avrg_tx_2=[avrg_tx_2 floor(sum(tx_sum(:,2))/no_sim)];
avrg_tx=zeros(100000,3);
avrg_net_alive=zeros(100000,3);
for i=1:100000
           avrg_net_alive(i,1)=floor(sum(net_alive_nodes(i,1,:))/no_sim);

end
% for i=1:100000
%             avrg_net_alive(i,2)=floor(sum(net_alive_nodes(i,2,:))/no_sim);
% 
% end
% for i=1:100000
%             avrg_net_alive(i,3)=floor(sum(net_alive_nodes(i,3,:))/no_sim);
% 
% end
for i=1:100000
            avrg_tx(i,1)=(sum(tx_sum(:,1))/no_sim);

end
% for i=1:100000
%             avrg_tx(i,2)=(sum(tx_sum(:,2))/no_sim);
% 
% end
% for i=1:100000
%             avrg_tx(i,3)=(sum(tx_sum(:,3))/no_sim);
% 
% end
avrg_net_energy_at_round=zeros(100000,2);
for i=1:100000
            avrg_net_energy_at_round(i,1)=sum(net_energy_at_round(i,1,:))/no_sim;

end
% for i=1:100000
%             avrg_net_energy_at_round(i,2)=sum(net_energy_at_round(i,2,:))/no_sim;
% 
% end
% for i=1:100000
%             avrg_net_energy_at_round(i,3)=sum(net_energy_at_round(i,3,:))/no_sim;
% 
% end
avrg_en_1=sum(net_energy(:,1))/no_sim;
% avrg_en_2=sum(net_energy(:,2))/no_sim;
% avrg_en_3=sum(net_energy(:,3))/no_sim;
% clf
% hold on

figure;
hold on;

xxy=1:1:10000*10;
axis([0 5000 0 5]);
hold on;
plot(1:length(avrg_net_energy_at_round(:,1)),avrg_net_energy_at_round(:,1),'b--');
% hold on;
% plot(1:length(avrg_net_energy_at_round(:,2)),avrg_net_energy_at_round(:,2),'g--');
% hold on;
% plot(1:length(avrg_net_energy_at_round(:,3)),avrg_net_energy_at_round(:,3),'r--');
xlabel('Transmitted Packets');
ylabel('Energy (J)');
title('Transmitted Packets vs Energy')
% legend('Load Balancing','Energy based neighbor selection','DEAR');
% figure;
% hold on;
% plot(1:length(avrg_net_alive(:,1)),avrg_net_alive(:,1),'b--');
% hold on;
% plot(1:length(avrg_net_alive(:,2)),avrg_net_alive(:,2),'g--');
% hold on;
% plot(1:length(avrg_net_alive(:,3)),avrg_net_alive(:,3),'r--');

end
