# Supplementary material for: Energy-efficient routing protocol for reliable low-latency Internet of Things in oil and gas pipeline monitoring
Source: PeerJ Comput Sci. 2024 Feb 29;10:e1908. doi: 10.7717/peerj-cs.1908 (PMC10909229; doi:10.7717/peerj-cs.1908)
Supplement: Supplemental Information 1 [file peerj-cs-10-1908-s001.zip › IoT-OGI-code/OGI-code/start for 4 nodes-working perfectly.m]

%Network Deployment%%
%Num of nodes % distance b/w nodes % distance from sink
%BS on diff loc can be different graphs

clc, clearvars -except s, close all, clf;
% numNodes=input('Enter number of nodes : ');%algo should decide no of nodes by itself

Length=100;
Width=5;
Rs=4.5;
Rc=10;
% Length=input('Specify field X-axis : ');%depends upon user -->we assume 100 meters
% Width=input('Specify field Y-axis : ');%pipeline diameters =5 meters [ref: https://www.britannica.com/technology/pipeline-technology]
% Rs=input('Enter sensing range'); %Rs=4.5 meters [ref: https://www.google.com/search?q=temperature+sensing+coverage+area&source=lmns&bih=632&biw=1280&hl=en&sa=X&ved=2ahUKEwiwsvaFip34AhXM8IUKHXNcCboQ_AUoAHoECAEQAA]%The type of thermocouple sensor used is generally a Type K due to it's optimum temperature range and cost factors.
% Rc=input('Enter Communication range of IoT nodes'); %Rc=10 meters %Deployment strategy:  ?3 ? Rs and Rc >  ?3 ? Rs[ref: https://link.springer.com/content/pdf/10.1007/s10766-018-0582-x.pdf] %Generally comm range is less than 100 meters of WSN nodes.
% option=input('Press 1 for simulate : ');

%sinks
% Pump stations are generally constructed every 20-100 miles along a
% pipeline route[ref:
% https://www.google.com/search?q=oil+and+gas+pipeline+pumping+station+distance&sxsrf=ALiCzsZ2Z2llDOsrpB96kSC34-FA8pd6fw%3A1654669022950&ei=3j6gYrfWOYaPxc8PyKSisAg&ved=0ahUKEwi3vdW6mp34AhWGR_EDHUiSCIYQ4dUDCA4&uact=5&oq=oil+and+gas+pipeline+pumping+station+distance&gs_lcp=Cgdnd3Mtd2l6EAMyBwghEAoQoAEyBwghEAoQoAEyBwghEAoQoAE6BwgAEEcQsAM6BQghEKABOggIIRAeEBYQHToECCEQFUoECEEYAEoECEYYAFCnA1idEGCPEmgBcAF4AIABrQOIAYASkgEHMi03LjAuMZgBAKABAcgBCMABAQ&sclient=gws-wiz]
% consider 20 miles= 32,186 meters
%Distance from sensor node to sink node should be [0-200(m)] so we consider
%100m [ref:
%https://www.researchgate.net/profile/Yunzhou-Zhang/publication/273284654_HDRE_Coverage_Hole_Detection_with_Residual_Energy_in_Wireless_Sensor_Networks/links/57c2f7ca08aed246b102a4ad/HDRE-Coverage-Hole-Detection-with-Residual-Energy-in-Wireless-Sensor-Networks.pdf]

sinkX1=0;
sinkY1=Width;
sinkX2=Length;
sinkY2=Width;

%calculating num of nodes i.e numNodes
x=ceil(Rs*sqrt(3));
numNodes=ceil((Length/x)-1);

%creating n/w arch and nodes
netArch  = newNetwork(Length, Width, sinkX1, sinkY1, sinkX2, sinkY2, numNodes);
nodeArch = newNodes(netArch, numNodes, Rs);
roundArch = newRound();


%Plotting Nodes
figure(1), clf, hold on;
axis([0 netArch.Yard.Length 0 netArch.Yard.Width])
colorarray=['b','g','r','c','m','y','k'];
labels = cellstr( num2str([1:numNodes]') );  %' # labels correspond to their order

for i=1:7
    plot(nodeArch.nodesLoc(i,1), nodeArch.nodesLoc(i,2),'.','color',colorarray(i), 'MarkerSize',15);
    text(nodeArch.nodesLoc(i, 1), nodeArch.nodesLoc(i, 2),labels(i));
end
for i=8:(numNodes-3)
    plot(nodeArch.nodesLoc(i,1), nodeArch.nodesLoc(i,2),'.','color',[0.4 0.4 0], 'MarkerSize',15);
text(nodeArch.nodesLoc(i, 1), nodeArch.nodesLoc(i, 2),labels(i));
end
plot(nodeArch.nodesLoc(numNodes-2,1), nodeArch.nodesLoc(numNodes-2,2),'.','color',[1 0.6 0.2], 'MarkerSize',15);
text(nodeArch.nodesLoc(numNodes-2, 1), nodeArch.nodesLoc(numNodes-2, 2),labels(numNodes-2));
plot(nodeArch.nodesLoc(numNodes-1,1), nodeArch.nodesLoc(numNodes-1,2),'.','color',[0.4 0.4 0], 'MarkerSize',15);
text(nodeArch.nodesLoc(numNodes-1, 1), nodeArch.nodesLoc(numNodes-1, 2),labels(numNodes-1));
plot(nodeArch.nodesLoc(numNodes,1), nodeArch.nodesLoc(numNodes,2),'.','color',[0.3137 0.3137 0.3137], 'MarkerSize',15);
text(nodeArch.nodesLoc(numNodes, 1), nodeArch.nodesLoc(numNodes, 2),labels(numNodes));
plot(netArch.Sink.x1, netArch.Sink.y1,'o','MarkerSize',15, 'MarkerFaceColor', 'g');
plot(netArch.Sink.x2, netArch.Sink.y2,'o','MarkerSize',15, 'MarkerFaceColor', 'g');
%Plotting Nodes

% %assigning IDs to sinks and nodes [for sink=-1 and for nodes 1 onwards
ID=zeros(numNodes+2);
ID(1)=-1;
ID(numNodes+1)=-1;
for i=1:(numNodes)
    ID(i)=i;
end


%Calculating Node-Node and Node-Sink Distances
Locations = zeros(numNodes, numNodes, 2); 
for i=1:numNodes
    Locations(i,i,:)= nodeArch.nodesLoc(i,:);
end
for j=1:numNodes
    for i=1:numNodes
        Locations(i,j,:)=Locations(j,j,:);
    end
end
ns_distance= zeros (numNodes,2);
for i=1:numNodes
    ns_distance(i,1)=sqrt((Locations(i,i,1)-netArch.Sink.x1)^2+ (Locations(i,i,2)-netArch.Sink.y1)^2);
end
for i=numNodes:-1:1
        netArch.Sink.x2
        netArch.Sink.y2
        Locations(i,i,1)
        Locations(i,i,2)
        ns_distance(i,2)=sqrt((Locations(i,i,1)-netArch.Sink.x2)^2+ (Locations(i,i,2)-netArch.Sink.y2)^2);
end
nn_distance = zeros (numNodes,numNodes);
for i=1:numNodes
    for j=1:numNodes
        nn_distance(i,j)=sqrt((Locations(i,i,1)-Locations(i,j,1))^2+ (Locations(i,i,2)-Locations(i,j,2))^2);
    end
end
%Calculating Node-Node and Node-Sink Distances

%Packet Generation & Energy Consumption
d0 = sqrt(netArch.Energy.freeSpace / netArch.Energy.multiPath);
ETX = netArch.Energy.transfer;
ERX = netArch.Energy.receive;
EDA = netArch.Energy.aggr;
Emp = netArch.Energy.multiPath;
Efs = netArch.Energy.freeSpace;
packetLength = roundArch.packetLength;
ctrPacketLength = roundArch.ctrPacketLength;
locAlive = find(~nodeArch.dead); %find function returns indices of non-zeros elements (locAlive contain the IDs of alive nodes)
packets_transmitted=zeros(numNodes,1);
net_energy_at_round=[];
net_alive_nodes=[];
rem_energy=zeros(numNodes,1);

for i=1:numNodes
    rem_energy(i)=netArch.Energy.init;
end

%Network discovery%%
% every node will broadcast % control flooding
% path discovery -->neighbor discovery(each node will bradcast a message and if its msg is already there it holds the new one and maintain its ID (ack)and
% num of hops--> routing table have (ID, BS, hopcount,nexthop)
%creating routing table route1(bs1) and route2(bs2) for each node--> e.g., ID, BS,hops,next, dead/alive status(0 is dead) --> 
%a matrix numNodes*4 


%every node broadcast RREQ packet to every other node within range nodes
%(i.e., one next node)and create Routing table
type=1;
i=1;
p_id=1;
Data=1;
nn=1;
packet=packet_p(type,numNodes);


route1=packet.route1

route2=packet.route2

%Data transmission%%
dn=ceil((Rc*sqrt(3))); % nodes are deployed on distance == ceil(Rc*sqrt(3))

ns_distance
p_id=1;
% beacon.data=0;
% beacon.flag=0;
% beacon.p_id=0;
t=0;


while(t~=10000) %till t=1000
    t
    
    rem_energy
    packets_transmitted
    p_id
    
%     Data=data_generation(locAlive,numNodes); %at time t all alive nodes generate data
    for i=1:numNodes
%         packets_transmitted(i,1)=packets_transmitted(i,1)+1; 
        
        if (rem_energy(i,1) <= 0.01)
            nodeArch.dead(i) = 1;
        end
                     
       locAlive = find(~nodeArch.dead); % find the nodes that are alive
       x=any(locAlive(:)==i);
       if(x==1)
            Data=data_generation;
            
            
 
           
            
           
           
            if((Data.temperature>=-50 && Data.temperature <= 150)&&(Data.pressure>=0 && Data.pressure <= 150))
                 
% %     obj=energy efficiency
% %  case 1: select neighbor with less hop count
               if(mod(t,10)==0)
                  
                    if(route1(i,3)<=route2(i,3)) % if it is a node from first half of nodes
                        
                        nn=route1(i,4);
                        type=2;
                        packet = packet_p(type,numNodes,i,p_id,Data,nn);
                        
                        if (nn==0)    %if i is the first node near sink
                            rem_energy(i) = rem_energy(i) - (packetLength*(ETX) + Efs * packetLength * ((ns_distance(i,1))^2));% ith node itself energy consumption
                            packets_transmitted(i,1)=packets_transmitted(i,1)+1; 
                            disp(p_id);
                            disp('packet transmitted successfully');
                            p_id=p_id+1;
                        else            %if i is any node other than sink
                            if (rem_energy(nn) <= 0.01)
                                nodeArch.dead(nn) = 1;
                            end
                            locAlive = find(~nodeArch.dead); % find the nodes that are alive
                            zz=any(locAlive(:)==nn);
                            if(zz==1)   % means next hop is alive
                                rem_energy(i) = rem_energy(i) - (packetLength*(ETX) + Efs * packetLength * ((nn_distance(i,nn))^2));
                                packet = packet_p(type,numNodes,i,p_id,Data,nn);
%                                 packet = packet_d(i,p_id,Data,nn);
                                packets_transmitted(i,1)=packets_transmitted(i,1)+1; 
                            else
                               % next hop on preffred route is dead --> follow route 2
                               if (rem_energy(i) <= 0.01)
                                  nodeArch.dead(i) = 1;
                                  nn=0;
                     
                               else
                        
                                  nn=route2(i,4);
                                  packet = packet_p(type,numNodes,i,p_id,Data,nn);
%                                   packet = packet_d(i,p_id,Data,nn);
                                  if (nn==0)
                                    rem_energy(i) = rem_energy(i) - (packetLength*(ETX) + Efs * packetLength * ((ns_distance(i,2))^2));% ith node itself energy consumption
                                    packets_transmitted(i,1)=packets_transmitted(i,1)+1;
                                    disp(p_id);
                                    disp('packet transmitted successfully');
                                    p_id=p_id+1;
                                  else
                                      if (rem_energy(nn) <= 0.01)
                                          nodeArch.dead(nn) = 1;
                                          flag=i;
                                          nn=0;
                                      end
                    
                                    locAlive = find(~nodeArch.dead); % find the nodes that are alive
                                    zz=any(locAlive(:)==nn);
                                    if(zz==1)% means next hops alive
                                        rem_energy(i) = rem_energy(i) - (packetLength*(ETX) + Efs * packetLength * ((nn_distance(i,nn))^2));
                                        
                                        packets_transmitted(i,1)=packets_transmitted(i,1)+1; 
                                        
                                    else
                                        %send beacon
                                        packet = packet_beacon(Data,flag,p_id);
                                        if(route1(flag,4)<route2(flag,4))
                                                 rem_energy(flag) = rem_energy(flag) - (packetLength*(ETX) + Efs * packetLength * ((ns_distance(flag,1))^2));
                                        else
                                                 rem_energy(flag) = rem_energy(flag) - (packetLength*(ETX) + Efs * packetLength * ((ns_distance(flag,2))^2));
                                        end

%                                         beacon.data=Data;
%                                         beacon.flag=flag;
%                                         beacon.p_id=p_id;
                                        p_id=p_id+1;
                                        nn=0;
                                    end
                                  end
                               while(nn~=0)
                                     if (rem_energy(nn) <= 0.01)
                                        nodeArch.dead(nn) = 1;
                                        nn=0;
                     
                                     else
                                         if(route1(nn,3)<=route2(nn,3)) %
                                             x=route1(nn,4);
                                             packet = packet_p(type,numNodes,nn,p_id,Data,x);
%                                              packet = packet_d(nn,p_id,Data,x);
%                                              packet = packet_generation(nn,p_id,Data,x)
                                             if (x==0)
                                                rem_energy(nn) = rem_energy(nn) - (packetLength*(ETX) + Efs * packetLength * ((ns_distance(nn,1))^2));% ith node itself energy consumption
                                                packets_transmitted(nn,1)=packets_transmitted(nn,1)+1;
                                                disp(p_id);
                                                disp('packet transmitted successfully');
                                                p_id=p_id+1;
                                            else
                                                rem_energy(nn) = rem_energy(nn) - (packetLength*(ETX) + Efs * packetLength * ((nn_distance(nn,x))^2));
                                                packets_transmitted(nn,1)=packets_transmitted(nn,1)+1;
                                             end
                                             nn=x;
                            
                                         else
                                
                                             x=route2(nn,4);
                                             flag=nn;
                                            if (x==0)
                                                rem_energy(nn) = rem_energy(nn) - (packetLength*(ETX) + Efs * packetLength * ((ns_distance(nn,2))^2));% ith node itself energy consumption
                                                packets_transmitted(nn,1)=packets_transmitted(nn,1)+1; 
                                                disp(p_id);
                                                disp('packet transmitted successfully');
                                                p_id=p_id+1;
                                                
                                            else
                                                 if (rem_energy(x) <= 0.01)
                                                    nodeArch.dead(x) = 1;
                                                    nn=0;
                                                 end
                                                locAlive = find(~nodeArch.dead); % find the nodes that are alive
                                                zz=any(locAlive(:)==x);
                                                if(zz==1)% means next hops alive
                                                    rem_energy(nn) = rem_energy(nn) - (packetLength*(ETX) + Efs * packetLength * ((nn_distance(nn,x))^2));
                                                    packets_transmitted(nn,1)=packets_transmitted(nn,1)+1; 
                                                else
                                                    %send beacon
                                                    packet = packet_beacon(Data,flag,p_id);
                                                    
%                                                     energy minus for beacon sending
                                                    if(route1(flag,4)<route2(flag,4))
                                                        rem_energy(flag) = rem_energy(flag) - (packetLength*(ETX) + Efs * packetLength * ((ns_distance(flag,1))^2));
                                                    else
                                                        rem_energy(flag) = rem_energy(flag) - (packetLength*(ETX) + Efs * packetLength * ((ns_distance(flag,2))^2));
                                                    end
%                                                      beacon.data=Data;
%                                                      beacon.flag=flag;
%                                                      beacon.p_id=p_id;
                                                     p_id=p_id+1;
                                                    nn=0;
                                                end
                                            end
                                            nn=x;
                                         end
                                     end
                                end
                            end
                          end
                            
                        end
                        while(nn~=0)
                            if (rem_energy(nn) <= 0.01)
                                    nodeArch.dead(nn) = 1;
                                    nn=0;
                     
                            else
                     
                            if(route1(nn,3)<=route2(nn,3)) %
                                
                                x=route1(nn,4);
                                packet = packet_p(type,numNodes,nn,p_id,Data,x);
%                                 packet = packet_d(nn,p_id,Data,x);
%                                 packet = packet_generation(nn,p_id,Data,x)
                                if (x==0)
                                    rem_energy(nn) = rem_energy(nn) - (packetLength*(ETX) + Efs * packetLength * ((ns_distance(nn,1))^2));% ith node itself energy consumption
                                    packets_transmitted(nn,1)=packets_transmitted(nn,1)+1; 
                                    disp(p_id);
                                    disp('packet transmitted successfully');
                                    p_id=p_id+1;
                                else
%                                     check for x alive or dead
%                                     else follow  route 2
                                    
                                    
                                    
                                    rem_energy(nn) = rem_energy(nn) - (packetLength*(ETX) + Efs * packetLength * ((nn_distance(nn,x))^2));
                                    packets_transmitted(nn,1)=packets_transmitted(nn,1)+1; 
                                end
                                nn=x;
                                
                                
                            
                            else
                                 
                                x=route2(nn,4);
                                if (x==0)
                                    rem_energy(nn) = rem_energy(nn) - (packetLength*(ETX) + Efs * packetLength * ((ns_distance(nn,2))^2));% ith node itself energy consumption
                                    packets_transmitted(nn,1)=packets_transmitted(nn,1)+1;
                                    disp(p_id);
                                    disp('packet transmitted successfully');
                                    p_id=p_id+1;
                                else
                                    rem_energy(nn) = rem_energy(nn) - (packetLength*(ETX) + Efs * packetLength * ((nn_distance(nn,x))^2));
                                    packets_transmitted(nn,1)=packets_transmitted(nn,1)+1;
                                end
                                nn=x;
                            end
                            end
                        end
                    else % if it is a node from 2nd half of nodes
                        if (rem_energy(i) <= 0)
                                  nodeArch.dead(i) = 1;
                                  nn=0;
                     
                        else
                        
                        nn=route2(i,4);
                        flag=nn;
                        packet = packet_p(type,numNodes,i,p_id,Data,nn);
%                         packet = packet_d(i,p_id,Data,nn);
%                         packet = packet_generation(i,p_id,Data,nn)
                            if (nn==0)
                                rem_energy(i) = rem_energy(i) - (packetLength*(ETX) + Efs * packetLength * ((ns_distance(i,2))^2));% ith node itself energy consumption
                                packets_transmitted(i,1)=packets_transmitted(i,1)+1; 
                                disp(p_id);
                                disp('packet transmitted successfully');
                                p_id=p_id+1;
                                
                            else
                                if (rem_energy(nn) <= 0.01)
                                    nodeArch.dead(nn) = 1;
                                    flag=nn;
                                    nn=0;
                                end
                                 locAlive = find(~nodeArch.dead); % find the nodes that are alive
                                 zz=any(locAlive(:)==flag);
                                 if(zz==1)% means next hops alive
                                      rem_energy(i) = rem_energy(i) - (packetLength*(ETX) + Efs * packetLength * ((nn_distance(i,nn))^2));
                                      packet = packet_p(type,numNodes,i,p_id,Data,nn);
%                                       packet = packet_d(i,p_id,Data,nn);
%                                       packet = packet_generation(i,p_id,Data,nn)
                                      packets_transmitted(i,1)=packets_transmitted(i,1)+1; 
                                      
                                 else
                                     %follow route 1
                                     if (rem_energy(i) <= 0.01)
                                          nodeArch.dead(i) = 1;
                                          nn=0;
                     
                                     else
                                         nn=route1(i,4);
                                         packet = packet_p(type,numNodes,i,p_id,Data,nn);
%                                          packet = packet_d(i,p_id,Data,nn);
%                                          packet = packet_generation(i,p_id,Data,nn)
                                         if (nn==0)
                                             rem_energy(i) = rem_energy(i) - (packetLength*(ETX) + Efs * packetLength * ((ns_distance(i,1))^2));% ith node itself energy consumption
                                             packets_transmitted(i,1)=packets_transmitted(i,1)+1;
                                             disp(p_id);
                                             disp('packet transmitted successfully');
                                             p_id=p_id+1;
                                         else
                                             if (rem_energy(nn) <= 0.01)
                                                  nodeArch.dead(nn) = 1;
                                                  flag=nn;
                                                  nn=0;
                                             end
                     
                                             
                                             locAlive = find(~nodeArch.dead); % find the nodes that are alive
                                             zz=any(locAlive(:)==flag);
                                             if(zz==1)% means next hops alive
                                                 rem_energy(i) = rem_energy(i) - (packetLength*(ETX) + Efs * packetLength * ((nn_distance(i,nn))^2));
                                                 packets_transmitted(i,1)=packets_transmitted(i,1)+1; 
                                             else
                                                %send beacon
                                                packet=packet_beacon(Data,flag,p_id);
                                                    if(route1(flag,4)<route2(flag,4))
                                                        rem_energy(flag) = rem_energy(flag) - (packetLength*(ETX) + Efs * packetLength * ((ns_distance(flag,1))^2));
                                                    else
                                                        rem_energy(flag) = rem_energy(flag) - (packetLength*(ETX) + Efs * packetLength * ((ns_distance(flag,2))^2));
                                                    end

                                               
%                                                     beacon.data=Data;
%                                                     beacon.flag=flag;
%                                                     beacon.p_id=p_id;
                                                    p_id=p_id+1;
                                                    nn=0;
                                             end
                                         end
                               while(nn~=0)
                                     if (rem_energy(nn) <= 0.01)
                                        nodeArch.dead(nn) = 1;
                                        flag=nn;
                                        nn=0;
                     
                                     else
                                         if(route1(nn,3)<=route2(nn,3)) %
                                             x=route1(nn,4);
                                             packet = packet_p(type,numNodes,nn,p_id,Data,x);
%                                              packet = packet_d(nn,p_id,Data,x)
%                                              packet = packet_generation(nn,p_id,Data,x)
                                             if (x==0)
                                                rem_energy(nn) = rem_energy(nn) - (packetLength*(ETX) + Efs * packetLength * ((ns_distance(nn,1))^2));% ith node itself energy consumption
                                                packets_transmitted(nn,1)=packets_transmitted(nn,1)+1;
                                                disp(p_id);
                                                disp('packet transmitted successfully');
                                                p_id=p_id+1;
                                             else
                                                 if (rem_energy(x) <= 0.01)
                                                    nodeArch.dead(x) = 1;
                                                    flag=nn;
                                                    nn=0;
                                                 end
                                                locAlive = find(~nodeArch.dead); % find the nodes that are alive
                                                zz=any(locAlive(:)==x);
                                                if(zz==1)% means next hops alive
                                                    rem_energy(nn) = rem_energy(nn) - (packetLength*(ETX) + Efs * packetLength * ((nn_distance(nn,x))^2));
                                                    packets_transmitted(nn,1)=packets_transmitted(nn,1)+1;
                                                else
                                                    %send beacon
                                                    packet=packet_beacon(Data,flag,p_id);
                                                    if(route1(flag,4)<route2(flag,4))
                                                        rem_energy(flag) = rem_energy(flag) - (packetLength*(ETX) + Efs * packetLength * ((ns_distance(flag,1))^2));
                                                    else
                                                        rem_energy(flag) = rem_energy(flag) - (packetLength*(ETX) + Efs * packetLength * ((ns_distance(flag,2))^2));
                                                    end

%                                                      beacon.data=Data;
%                                                      beacon.flag=flag;
%                                                      beacon.p_id=p_id;
                                                     p_id=p_id+1;
                                                     nn=0;
                                                end
                                                
                                             end
                                             nn=x;
                            
                                         else
                                
                                             x=route2(nn,4);
                                             flag=nn;
                                            if (x==0)
                                                rem_energy(nn) = rem_energy(nn) - (packetLength*(ETX) + Efs * packetLength * ((ns_distance(nn,2))^2));% ith node itself energy consumption
                                                packets_transmitted(nn,1)=packets_transmitted(nn,1)+1; 
                                                disp(p_id);
                                                disp('packet transmitted successfully');
                                                p_id=p_id+1;
                                                
                                            else
                                                 if (rem_energy(x) <= 0.01)
                                                    nodeArch.dead(x) = 1;
                                                    nn=0;
                                                 end
                                                locAlive = find(~nodeArch.dead); % find the nodes that are alive
                                                zz=any(locAlive(:)==x);
                                                if(zz==1)% means next hops alive
                                                    rem_energy(nn) = rem_energy(nn) - (packetLength*(ETX) + Efs * packetLength * ((nn_distance(nn,x))^2));
                                                    packets_transmitted(nn,1)=packets_transmitted(nn,1)+1; 
                                                else
                                                    %send beacon
                                                    packet=packet_beacon(Data,flag,p_id);
                                                    if(route1(flag,4)<route2(flag,4))
                                                        rem_energy(flag) = rem_energy(flag) - (packetLength*(ETX) + Efs * packetLength * ((ns_distance(flag,1))^2));
                                                    else
                                                        rem_energy(flag) = rem_energy(flag) - (packetLength*(ETX) + Efs * packetLength * ((ns_distance(flag,2))^2));
                                                    end

% %                                                      beacon.data=Data;
% %                                                      beacon.flag=flag;
% %                                                      beacon.p_id=p_id;
                                                     p_id=p_id+1;
                                                    nn=0;
                                                end
                                            end
                                            nn=x;
                                         end
                                     end
                               end
                                     end
                                 end
                            end
                        end
                         while(nn~=0)
                            if (rem_energy(nn) <= 0.01)
                                    nodeArch.dead(nn) = 1;
                                    nn=0;
                     
                            else
                     
                            if(route1(nn,3)<=route2(nn,3)) %
                                 
                                x=route1(nn,4);
                                if (x==0)
                                    rem_energy(nn) = rem_energy(nn) - (packetLength*(ETX) + Efs * packetLength * ((ns_distance(nn,1))^2));% ith node itself energy consumption
                                    packets_transmitted(nn,1)=packets_transmitted(nn,1)+1;
                                    p_id=p_id+1;
                                else
                                    rem_energy(nn) = rem_energy(nn) - (packetLength*(ETX) + Efs * packetLength * ((nn_distance(nn,x))^2));
                                    packets_transmitted(nn,1)=packets_transmitted(nn,1)+1;
                                end
                                nn=x;
                            
                            else
                                
                                x=route2(nn,4);
                                if (x==0)
                                    rem_energy(nn) = rem_energy(nn) - (packetLength*(ETX) + Efs * packetLength * ((ns_distance(nn,2))^2));% ith node itself energy consumption
                                    packets_transmitted(nn,1)=packets_transmitted(nn,1)+1; 
                                    p_id=p_id+1;
                                else
                                    rem_energy(nn) = rem_energy(nn) - (packetLength*(ETX) + Efs * packetLength * ((nn_distance(nn,x))^2));
                                    packets_transmitted(nn,1)=packets_transmitted(nn,1)+1; 
                                end
                                nn=x;
                            end
                            end
                         end
                       
                    end
               end
        end
       end
   
    end          
    t=t+5;
    transmitted_packets=p_id-2
end


% % % % % % % % % % % % % rem_energy=[10 10 10 10 10]
% % % % % % % % % % % % % 
% % % % % % % % % % % % % while(t~=10000) %till t=1000
% % % % % % % % % % % % %     t;
% % % % % % % % % % % % %     Data=data_generation(locAlive,numNodes); %at time t all alive nodes generate data
% % % % % % % % % % % % %     for i=1:numNodes
% % % % % % % % % % % % % %         packets_transmitted(i,1)=packets_transmitted(i,1)+1; 
% % % % % % % % % % % % %         
% % % % % % % % % % % % %         if (rem_energy(i,1) <= (0.01))
% % % % % % % % % % % % %             nodeArch.dead(i) = 1;
% % % % % % % % % % % % %         end
% % % % % % % % % % % % %        locAlive = find(~nodeArch.dead); % find the nodes that are alive
% % % % % % % % % % % % %        x=any(locAlive(:)==i);
% % % % % % % % % % % % %        if(x==1)
% % % % % % % % % % % % %            Data.temperature;
% % % % % % % % % % % % %         
% % % % % % % % % % % % %             if((Data.temperature(i)>=-50 && Data.temperature(i) <= 150)&&(Data.pressure(i)>=0 && Data.pressure(i) <= 150))
% % % % % % % % % % % % %                  
% % % % % % % % % % % % % % %     obj=energy efficiency
% % % % % % % % % % % % % % %  case 1: select neighbor with less hop count
% % % % % % % % % % % % %                if(mod(t,10)==0)
% % % % % % % % % % % % %                   
% % % % % % % % % % % % %                     if(route1(i,3)<=route2(i,3)) %
% % % % % % % % % % % % %                      packets_transmitted(i,1)=packets_transmitted(i,1)+1; 
% % % % % % % % % % % % %                      rem_energy(i) = rem_energy(i) - (packetLength*(ETX) + Efs * packetLength * ((ns_distance(i,1))^2));% ith node itself energy consumption
% % % % % % % % % % % % %                      nn=route1(i,4);
% % % % % % % % % % % % %                      
% % % % % % % % % % % % %                     
% % % % % % % % % % % % %                         while(nn~=0)
% % % % % % % % % % % % %                             if (rem_energy(nn) <= (0.01))
% % % % % % % % % % % % %                                     nodeArch.dead(nn) = 1;
% % % % % % % % % % % % %                      
% % % % % % % % % % % % %                             else
% % % % % % % % % % % % %                      
% % % % % % % % % % % % %                             if(route1(nn,3)<=route2(nn,3)) %
% % % % % % % % % % % % %                                 packets_transmitted(nn,1)=packets_transmitted(nn,1)+1; 
% % % % % % % % % % % % %                                 rem_energy(nn) = rem_energy(nn) - (packetLength*(ETX) + Efs * packetLength * ((ns_distance(i,1))^2));% ith node itself energy consumption
% % % % % % % % % % % % %                                 nn=route1(nn,4);
% % % % % % % % % % % % %                             else
% % % % % % % % % % % % %                                 packets_transmitted(nn,1)=packets_transmitted(nn,1)+1; 
% % % % % % % % % % % % %                                 rem_energy(nn) = rem_energy(nn) - (packetLength*(ETX) + Efs * packetLength * ((ns_distance(i,1))^2));% ith node itself energy consumption
% % % % % % % % % % % % %                                 nn=route2(nn,4);
% % % % % % % % % % % % %                             end
% % % % % % % % % % % % %                             end
% % % % % % % % % % % % %                         end
% % % % % % % % % % % % %                     else
% % % % % % % % % % % % %                         if (rem_energy(i) <= (0.01))
% % % % % % % % % % % % %                                     nodeArch.dead(i) = 1;
% % % % % % % % % % % % %                      
% % % % % % % % % % % % %                         else
% % % % % % % % % % % % %                         packets_transmitted(i,1)=packets_transmitted(i,1)+1; 
% % % % % % % % % % % % %                         rem_energy(i) = rem_energy(i) - (packetLength*(ETX) + Efs * packetLength * ((ns_distance(i,1))^2));% ith node itself energy consumption
% % % % % % % % % % % % %                         nn=route2(i,4);
% % % % % % % % % % % % %                         end
% % % % % % % % % % % % %                      
% % % % % % % % % % % % %                     
% % % % % % % % % % % % %                         while(nn~=100)
% % % % % % % % % % % % %                             if (rem_energy(nn) <= (0.01))
% % % % % % % % % % % % %                                     nodeArch.dead(nn) = 1;
% % % % % % % % % % % % %                      
% % % % % % % % % % % % %                             else
% % % % % % % % % % % % %                             if(route1(nn,3)<=route2(nn,3)) %
% % % % % % % % % % % % %                                 packets_transmitted(nn,1)=packets_transmitted(nn,1)+1; 
% % % % % % % % % % % % %                                 rem_energy(nn) = rem_energy(nn) - (packetLength*(ETX) + Efs * packetLength * ((ns_distance(i,1))^2));% ith node itself energy consumption
% % % % % % % % % % % % %                                 nn=route1(nn,4);
% % % % % % % % % % % % % %                                 if (rem_energy(nn) <= (0.01))
% % % % % % % % % % % % % %                                     nodeArch.dead(nn) = 1;
% % % % % % % % % % % % % %                      
% % % % % % % % % % % % % %                                 end
% % % % % % % % % % % % %                             else
% % % % % % % % % % % % %                                 packets_transmitted(nn,1)=packets_transmitted(nn,1)+1; 
% % % % % % % % % % % % %                                 rem_energy(nn) = rem_energy(nn) - (packetLength*(ETX) + Efs * packetLength * ((ns_distance(i,1))^2));% ith node itself energy consumption
% % % % % % % % % % % % %                                 nn=route2(nn,4);
% % % % % % % % % % % % %                             end
% % % % % % % % % % % % %                             end
% % % % % % % % % % % % %                         end
% % % % % % % % % % % % %                        
% % % % % % % % % % % % %                     end
% % % % % % % % % % % % %                end
% % % % % % % % % % % % %         end
% % % % % % % % % % % % %        end
% % % % % % % % % % % % %     end
% % % % % % % % % % % % %                   
% % % % % % % % % % % % %     t=t+5;
% % % % % % % % % % % % % end
% % % % % % % % % % % % % packets_transmitted
% % % % % % % % % % % % % rem_energy

                
%        
% % %  case 2: if two neioghbor is in range SN range is
% % %         Length/numNode)--> select neighbor 2 for data transmission
%                     elseif(
% % %  case 3: if both in range neighbors are dead --> obj: fault tolerance
% % %         current node repeatedly sending message (beacon) to upper layer
% % %         UAV --> UAV share the info of the current nodes neighboring nodes
% % %         to respective CS and transmits data as well
%                     end
%                end
%             else
% % %         obj: Low latency
% % % Case 1: if neighbor 1 is in range and its towards nearest BS --> select
% % %         neighbor 1
% % % case 2: if neighbor two is in range but away from nearest BS --> select neighbor 2 for data transmission and 
% % %         current node repeatedly sending message (beacon) to upper layer
% % %         UAV --> UAV share the info of the current nodes neighboring nodes
% % %         to respective CS and transmits data as well
% % % case 3: if both in range neighbors are dead --> obj: fault tolerance
% % %         current node repeatedly sending message (beacon) to upper layer
% % %         UAV --> UAV share the info of the current nodes neighboring nodes
% % %         to respective CS and transmits data as well
%              end
%         end
%     end
%      t=t+5;
% end

% if(option~=1) 
%     disp('You have entered an invalid option')
% end
% 
% tx_sum=zeros(1);
% net_energy=zeros(1);
% net_energy_at_round=zeros(100000,1,1); %to store energy of each round
% net_alive_nodes=zeros(100000,1,1);
% 
% if(option==1)
%     s=rng;
%     [x,y,z,net_alive]=data_transmission(s,'L',numNodes,Length, Width, sinkX1, sinkY1, sinkX2, sinkY2);
%     tx_sum(i,1)=x;
%     net_energy(i,1)=y;
%     a=floor(100000-x)+1;
%     xx=[z;zeros(a,1)];
%     if(length(xx)~=100000)
%         a=floor(100000-x);
%         xx=[z;zeros(a,1)]; 
%     end
%     net_energy_at_round(:,1,i) =xx; %%pehli row k all columns me say 50 rounds ki energies in 50 colums phly page k
%     
%     a=floor(100000-x)+1;
%     xx=[net_alive;zeros(a,1)];
%     if(length(xx)~=100000)
%         a=floor(100000-x);
%         xx=[net_alive;zeros(a,1)]; 
%     end
%     net_alive_nodes(:,1,i)=xx;
% end

%%data_transmission%%
% t=0;
% while(~t==1000)
%     if(nodeArch.Data.temperature>=-50 && nodeArch.Data.temperature <= 150)
% %     obj=energy efficiency
% %  case 1: if first neioghbor is in range (SN range is
% %         Length/numNode)--> select neighbor 1 for data transmission
%        
% %  case 2: if two neioghbor is in range SN range is
% %         Length/numNode)--> select neighbor 2 for data transmission
% %  case 3: if both in range neighbors are dead --> obj: fault tolerance
% %         current node repeatedly sending message (beacon) to upper layer
% %         UAV --> UAV share the info of the current nodes neighboring nodes
% %         to respective CS and transmits data as well
%     else
% %         obj: Low latency
% % Case 1: if neighbor 1 is in range and its towards nearest BS --> select
% %         neighbor 1
% % case 2: if neighbor two is in range but away from nearest BS --> select neighbor 2 for data transmission and 
% %         current node repeatedly sending message (beacon) to upper layer
% %         UAV --> UAV share the info of the current nodes neighboring nodes
% %         to respective CS and transmits data as well
% % case 3: if both in range neighbors are dead --> obj: fault tolerance
% %         current node repeatedly sending message (beacon) to upper layer
% %         UAV --> UAV share the info of the current nodes neighboring nodes
% %         to respective CS and transmits data as well
%     end
% [x,y,z,net_alive]=data_transmission(s,'L',numNodes,Length, Width, sinkX1, sinkY1, sinkX2, sinkY2);
