# Supplementary material for: Energy-efficient routing protocol for reliable low-latency Internet of Things in oil and gas pipeline monitoring
Source: PeerJ Comput Sci. 2024 Feb 29;10:e1908. doi: 10.7717/peerj-cs.1908 (PMC10909229; doi:10.7717/peerj-cs.1908)
Supplement: Supplemental Information 1 [file peerj-cs-10-1908-s001.zip › IoT-OGI-code/OGI-code/Start.m]

function[tx_sum,net_energy,net_energy_at_round,net_alive_nodes]=Start(option,numNodes,Length, Width, sinkX1, sinkY1,sinkX2, sinkY2,Rs, Rc)

%creating n/w arch and nodes
netArch  = newNetwork(Length, Width, sinkX1, sinkY1, sinkX2, sinkY2, numNodes);
nodeArch = newNodes(netArch, numNodes, Rs);
roundArch = newRound();


%Plotting Nodes
figure(1), clf, hold on;
axis([0 netArch.Yard.Length 0 netArch.Yard.Width])
colorarray=['b','g','r','c','m','y','k'];
labels = cellstr( num2str([1:numNodes]') );  %' # labels correspond to their order

for i=1:7
    plot(nodeArch.nodesLoc(i,1), nodeArch.nodesLoc(i,2),'.','color',colorarray(i), 'MarkerSize',15);
    text(nodeArch.nodesLoc(i, 1), nodeArch.nodesLoc(i, 2),labels(i));
end
for i=8:(numNodes-3)
    plot(nodeArch.nodesLoc(i,1), nodeArch.nodesLoc(i,2),'.','color',[0.4 0.4 0], 'MarkerSize',15);
text(nodeArch.nodesLoc(i, 1), nodeArch.nodesLoc(i, 2),labels(i));
end
plot(nodeArch.nodesLoc(numNodes-2,1), nodeArch.nodesLoc(numNodes-2,2),'.','color',[1 0.6 0.2], 'MarkerSize',15);
text(nodeArch.nodesLoc(numNodes-2, 1), nodeArch.nodesLoc(numNodes-2, 2),labels(numNodes-2));
plot(nodeArch.nodesLoc(numNodes-1,1), nodeArch.nodesLoc(numNodes-1,2),'.','color',[0.4 0.4 0], 'MarkerSize',15);
text(nodeArch.nodesLoc(numNodes-1, 1), nodeArch.nodesLoc(numNodes-1, 2),labels(numNodes-1));
plot(nodeArch.nodesLoc(numNodes,1), nodeArch.nodesLoc(numNodes,2),'.','color',[0.3137 0.3137 0.3137], 'MarkerSize',15);
text(nodeArch.nodesLoc(numNodes, 1), nodeArch.nodesLoc(numNodes, 2),labels(numNodes));
plot(netArch.Sink.x1, netArch.Sink.y1,'o','MarkerSize',15, 'MarkerFaceColor', 'g');
plot(netArch.Sink.x2, netArch.Sink.y2,'o','MarkerSize',15, 'MarkerFaceColor', 'g');
%Plotting Nodes

% %assigning IDs to sinks and nodes [for sink=-1 and for nodes 1 onwards
ID=zeros(numNodes+2);
ID(1)=-1;
ID(numNodes+1)=-1;
for i=1:(numNodes)
    ID(i)=i;
end


%Calculating Node-Node and Node-Sink Distances
Locations = zeros(numNodes, numNodes, 2); 
for i=1:numNodes
    Locations(i,i,:)= nodeArch.nodesLoc(i,:);
end
for j=1:numNodes
    for i=1:numNodes
        Locations(i,j,:)=Locations(j,j,:);
    end
end
ns_distance= zeros (numNodes,2);
for i=1:numNodes
    ns_distance(i,1)=sqrt((Locations(i,i,1)-netArch.Sink.x1)^2+ (Locations(i,i,2)-netArch.Sink.y1)^2);
end
for i=numNodes:-1:1
        netArch.Sink.x2
        netArch.Sink.y2
        Locations(i,i,1)
        Locations(i,i,2)
        ns_distance(i,2)=sqrt((Locations(i,i,1)-netArch.Sink.x2)^2+ (Locations(i,i,2)-netArch.Sink.y2)^2);
end
nn_distance = zeros (numNodes,numNodes);
for i=1:numNodes
    for j=1:numNodes
        nn_distance(i,j)=sqrt((Locations(i,i,1)-Locations(i,j,1))^2+ (Locations(i,i,2)-Locations(i,j,2))^2);
    end
end
%Calculating Node-Node and Node-Sink Distances

%Packet Generation & Energy Consumption
d0 = sqrt(netArch.Energy.freeSpace / netArch.Energy.multiPath);
ETX = netArch.Energy.transfer;
ERX = netArch.Energy.receive;
EDA = netArch.Energy.aggr;
Emp = netArch.Energy.multiPath;
Efs = netArch.Energy.freeSpace;
packetLength = roundArch.packetLength;
ctrPacketLength = roundArch.ctrPacketLength;
locAlive = find(~nodeArch.dead); %find function returns indices of non-zeros elements (locAlive contain the IDs of alive nodes)
packets_transmitted=zeros(numNodes,1);
net_energy_at_round=[];
net_alive_nodes=[];
rem_energy=zeros(numNodes,1);

for i=1:numNodes
    rem_energy(i)=netArch.Energy.init;
end

%Network discovery%%
% every node will broadcast % control flooding
% path discovery -->neighbor discovery(each node will bradcast a message and if its msg is already there it holds the new one and maintain its ID (ack)and
% num of hops--> routing table have (ID, BS, hopcount,nexthop)
%creating routing table route1(bs1) and route2(bs2) for each node--> e.g., ID, BS,hops,next, dead/alive status(0 is dead) --> 
%a matrix numNodes*4 


%every node broadcast RREQ packet to every other node within range nodes
%(i.e., one next node)and create Routing table
type=1;
i=1;
p_id=1;
Data=1;
nn=1;
packet=packet_p(type,numNodes);


route1=packet.route1

route2=packet.route2

%Data transmission%%
dn=ceil((Rc*sqrt(3))); % nodes are deployed on distance == ceil(Rc*sqrt(3))

ns_distance
p_id=1;
% beacon.data=0;
% beacon.flag=0;
% beacon.p_id=0;
t=0;
% rem_energy(1)=0.01;
% % % % % 
% rem_energy(numNodes)=0.01;

while(t~=10000) %till t=1000
    x=isempty(locAlive);
    if (x==0)
    t
    
    rem_energy
    packets_transmitted
    p_id
    
%     Data=data_generation(locAlive,numNodes); %at time t all alive nodes generate data
    for i=1:numNodes
        route1(i,5)
        route2(i,5)
        
     
%         packets_transmitted(i,1)=packets_transmitted(i,1)+1; 
        
        if (rem_energy(i,1) <= 0.01)
            nodeArch.dead(i) = 1;
        end
                     
       locAlive = find(~nodeArch.dead); % find the nodes that are alive
       x=any(locAlive(:)==i);
       if(x==1)
            Data=data_generation;
            
            
 
           
            
           
           
            if((Data.temperature>=-50 && Data.temperature <= 150)&&(Data.pressure>=0 && Data.pressure <= 150))
                 
% %     obj=energy efficiency
% %  case 1: select neighbor with less hop count
               if(mod(t,10)==0)
                  
                    if(route1(i,3)<=route2(i,3) && route1(i,5)==1) % if it is a node from first half of nodes && route1 is alive
                        
                        nn=route1(i,4);
                        type=2;
                        packet = packet_p(type,numNodes,i,p_id,Data,nn);
                        
                        if (nn==0)    %if i is the first node near sink
                            rem_energy(i) = rem_energy(i) - (packetLength*(ETX) + Efs * packetLength * ((ns_distance(i,1))^2));% ith node itself energy consumption
                            packets_transmitted(i,1)=packets_transmitted(i,1)+1; 
                            disp(p_id);
                            disp('packet transmitted successfully');
                            p_id=p_id+1;
                        else            %if i is any node other than sink
                            if (rem_energy(nn) <= 0.01)
                                nodeArch.dead(nn) = 1;
                            end
                            locAlive = find(~nodeArch.dead); % find the nodes that are alive
                            zz=any(locAlive(:)==nn);
                            if(zz==1)   % means next hop is alive
                                rem_energy(i) = rem_energy(i) - (packetLength*(ETX) + Efs * packetLength * ((nn_distance(i,nn))^2));
                                packet = packet_p(type,numNodes,i,p_id,Data,nn);
%                                 packet = packet_d(i,p_id,Data,nn);
                                packets_transmitted(i,1)=packets_transmitted(i,1)+1; 
                            else
                               % next hop on preffred route is dead --> follow route 2
                               if (rem_energy(i) <= 0.01)
                                  nodeArch.dead(i) = 1;
                                  nn=0;
                     
                               else
                        
                                  nn=route2(i,4);
                                  packet = packet_p(type,numNodes,i,p_id,Data,nn);
%                                   packet = packet_d(i,p_id,Data,nn);
                                  if (nn==0)
                                    rem_energy(i) = rem_energy(i) - (packetLength*(ETX) + Efs * packetLength * ((ns_distance(i,2))^2));% ith node itself energy consumption
                                    packets_transmitted(i,1)=packets_transmitted(i,1)+1;
                                    disp(p_id);
                                    disp('packet transmitted successfully');
                                    p_id=p_id+1;
                                  else
                                      if (rem_energy(nn) <= 0.01)
                                          nodeArch.dead(nn) = 1;
                                          flag=i;
                                          nn=0;
                                      end
                    
                                    locAlive = find(~nodeArch.dead); % find the nodes that are alive
                                    zz=any(locAlive(:)==nn);
                                    if(zz==1)% means next hops alive
                                        rem_energy(i) = rem_energy(i) - (packetLength*(ETX) + Efs * packetLength * ((nn_distance(i,nn))^2));
                                        
                                        packets_transmitted(i,1)=packets_transmitted(i,1)+1; 
                                        route1(i,5)=0;
                                        
                                        route1(nn,5)=0; %route1 is dead=0 for x
                                           
                                        
                                        
                                    else
                                        %send beacon
                                        packet = packet_beacon(Data,flag,p_id);
                                        if(route1(flag,4)<route2(flag,4))
                                                 rem_energy(flag) = rem_energy(flag) - (packetLength*(ETX) + Efs * packetLength * ((ns_distance(flag,1))^2));
                                                 packets_transmitted(flag,1)=packets_transmitted(flag,1)+1;
                                        else
                                                 rem_energy(flag) = rem_energy(flag) - (packetLength*(ETX) + Efs * packetLength * ((ns_distance(flag,2))^2));
                                                 packets_transmitted(flag,1)=packets_transmitted(flag,1)+1;
                                        end

%                                         beacon.data=Data;
%                                         beacon.flag=flag;
%                                         beacon.p_id=p_id;
                                        p_id=p_id+1;
                                        nn=0;
                                        route1(flag,5)=0;
                                        route2(flag,5)=0;
                                    end
                                  end
                                while(nn~=0)
                                     if (rem_energy(nn) <= 0.01)
                                        nodeArch.dead(nn) = 1;
                                        flag=nn;
                                        nn=0;
                     
                                     else
                                         if(route1(nn,3)<=route2(nn,3) && route1(nn,5)==1) %
                                             x=route1(nn,4);
                                             packet = packet_p(type,numNodes,nn,p_id,Data,x);
%                                              packet = packet_d(nn,p_id,Data,x)
%                                              packet = packet_generation(nn,p_id,Data,x)
                                             if (x==0)
                                                rem_energy(nn) = rem_energy(nn) - (packetLength*(ETX) + Efs * packetLength * ((ns_distance(nn,1))^2));% ith node itself energy consumption
                                                packets_transmitted(nn,1)=packets_transmitted(nn,1)+1;
                                                disp(p_id);
                                                disp('packet transmitted successfully');
                                                p_id=p_id+1;
                                             else
                                                 if (rem_energy(x) <= 0.01)
                                                    nodeArch.dead(x) = 1;
                                                    flag=nn;
                                                    nn=0;
                                                 end
                                                locAlive = find(~nodeArch.dead); % find the nodes that are alive
                                                zz=any(locAlive(:)==x);
                                                if(zz==1)% means next hops alive
                                                    rem_energy(nn) = rem_energy(nn) - (packetLength*(ETX) + Efs * packetLength * ((nn_distance(nn,x))^2));
                                                    packets_transmitted(nn,1)=packets_transmitted(nn,1)+1;
                                                    route2(nn,5)=0;
                                                    
                                                else
                                                    %send beacon
                                                    packet=packet_beacon(Data,flag,p_id);
                                                    if(route1(flag,4)<route2(flag,4))
                                                        rem_energy(flag) = rem_energy(flag) - (packetLength*(ETX) + Efs * packetLength * ((ns_distance(flag,1))^2));
                                                        packets_transmitted(flag,1)=packets_transmitted(flag,1)+1;
                                                    else
                                                        rem_energy(flag) = rem_energy(flag) - (packetLength*(ETX) + Efs * packetLength * ((ns_distance(flag,2))^2));
                                                        packets_transmitted(flag,1)=packets_transmitted(flag,1)+1;
                                                    end

%                                                      beacon.data=Data;
%                                                      beacon.flag=flag;
%                                                      beacon.p_id=p_id;
                                                     p_id=p_id+1;
                                                     nn=0;
                                                     route1(flag,5)=0;
                                                     route2(flag,5)=0;
                                                end
                                                
                                             end
                                             nn=x;
                            
                                         elseif (route2(nn,5)==1)
                                
                                             x=route2(nn,4);
                                             flag=nn;
                                           if (x==0)
                                                rem_energy(nn) = rem_energy(nn) - (packetLength*(ETX) + Efs * packetLength * ((ns_distance(nn,2))^2));% ith node itself energy consumption
                                                packets_transmitted(nn,1)=packets_transmitted(nn,1)+1; 
                                                disp(p_id);
                                                disp('packet transmitted successfully');
                                                p_id=p_id+1;
                                                
                                            else
                                                 if (rem_energy(x) <= 0.01)
                                                    nodeArch.dead(x) = 1;
                                                    nn=0;
                                                 end
                                                locAlive = find(~nodeArch.dead); % find the nodes that are alive
                                                zz=any(locAlive(:)==x);
                                                if(zz==1)% means next hops alive
                                                    rem_energy(nn) = rem_energy(nn) - (packetLength*(ETX) + Efs * packetLength * ((nn_distance(nn,x))^2));
                                                    packets_transmitted(nn,1)=packets_transmitted(nn,1)+1; 
                                                    route1(x,5)=0;
                                                else
                                                    %send beacon
                                                    packet=packet_beacon(Data,flag,p_id);
                                                    if(route1(flag,4)<route2(flag,4))
                                                        rem_energy(flag) = rem_energy(flag) - (packetLength*(ETX) + Efs * packetLength * ((ns_distance(flag,1))^2));
                                                        packets_transmitted(flag,1)=packets_transmitted(flag,1)+1;
                                                    else
                                                        rem_energy(flag) = rem_energy(flag) - (packetLength*(ETX) + Efs * packetLength * ((ns_distance(flag,2))^2));
                                                        packets_transmitted(flag,1)=packets_transmitted(flag,1)+1;
                                                    end

% %                                                      beacon.data=Data;
% %                                                      beacon.flag=flag;
% %                                                      beacon.p_id=p_id;
                                                     p_id=p_id+1;
                                                    nn=0;
                                                    route1(flag,5)=0;
                                                    route2(flag,5)=0
                                                end
                                            end
                                            nn=x;
                                         else
                                             %follow route1
                                             x=route1(nn,4);
                                             packet = packet_p(type,numNodes,nn,p_id,Data,x);
%                                              packet = packet_d(nn,p_id,Data,x)
%                                              packet = packet_generation(nn,p_id,Data,x)
                                             if (x==0)
                                                rem_energy(nn) = rem_energy(nn) - (packetLength*(ETX) + Efs * packetLength * ((ns_distance(nn,1))^2));% ith node itself energy consumption
                                                packets_transmitted(nn,1)=packets_transmitted(nn,1)+1;
                                                disp(p_id);
                                                disp('packet transmitted successfully');
                                                p_id=p_id+1;
                                             else
                                                 if (rem_energy(x) <= 0.01)
                                                    nodeArch.dead(x) = 1;
                                                    flag=nn;
                                                    nn=0;
                                                 end
                                                locAlive = find(~nodeArch.dead); % find the nodes that are alive
                                                zz=any(locAlive(:)==x);
                                                if(zz==1)% means next hops alive
                                                    rem_energy(nn) = rem_energy(nn) - (packetLength*(ETX) + Efs * packetLength * ((nn_distance(nn,x))^2));
                                                    packets_transmitted(nn,1)=packets_transmitted(nn,1)+1;
                                                else
                                                    %send beacon
                                                    packet=packet_beacon(Data,flag,p_id);
                                                    if(route1(flag,4)<route2(flag,4))
                                                        rem_energy(flag) = rem_energy(flag) - (packetLength*(ETX) + Efs * packetLength * ((ns_distance(flag,1))^2));
                                                        packets_transmitted(flag,1)=packets_transmitted(flag,1)+1;
                                                    else
                                                        rem_energy(flag) = rem_energy(flag) - (packetLength*(ETX) + Efs * packetLength * ((ns_distance(flag,2))^2));
                                                        packets_transmitted(flag,1)=packets_transmitted(flag,1)+1;
                                                    end

%                                                      beacon.data=Data;
%                                                      beacon.flag=flag;
%                                                      beacon.p_id=p_id;
                                                     p_id=p_id+1;
                                                     nn=0;
                                                     route2(flag,5)=0;
                                                     route2(x,5)=0;
                                                end
                                                
                                             end
                                             nn=x;
                                             
                                             
                                         end
                                     end
                               end
                            end
                          end
                            
                        end
                        while(nn~=0)
                            if (rem_energy(nn) <= 0.01)
                                    nodeArch.dead(nn) = 1;
                                    nn=0;
                     
                            else
                     
                            if(route1(nn,3)<=route2(nn,3) && route1(nn,5)==1) %
                                
                                x=route1(nn,4);
                                packet = packet_p(type,numNodes,nn,p_id,Data,x);
                                flag=x;
%                                 packet = packet_d(nn,p_id,Data,x);
%                                 packet = packet_generation(nn,p_id,Data,x)
                                if (x==0)
                                    rem_energy(nn) = rem_energy(nn) - (packetLength*(ETX) + Efs * packetLength * ((ns_distance(nn,1))^2));% ith node itself energy consumption
                                    packets_transmitted(nn,1)=packets_transmitted(nn,1)+1; 
                                    disp(p_id);
                                    disp('packet transmitted successfully');
                                    p_id=p_id+1;
                                else
                                    %CHECK X ALIVE/DEAD
                                    %IF ALIVE 
                                    if (rem_energy(x) <= 0.01)
                                        nodeArch.dead(x) = 1;
                                        flag=x;
                                    end
                                     locAlive = find(~nodeArch.dead); % find the nodes that are alive
                                     zz=any(locAlive(:)==flag);
                                     if(zz==1)% means next hops alive
                                          rem_energy(nn) = rem_energy(nn) - (packetLength*(ETX) + Efs * packetLength * ((nn_distance(i,nn))^2));
                                          packet = packet_p(type,numNodes,nn,p_id,Data,nn);
    %                                       packet = packet_d(i,p_id,Data,nn);
    %                                       packet = packet_generation(i,p_id,Data,nn)
                                          packets_transmitted(nn,1)=packets_transmitted(nn,1)+1; 
                                          nn=x;

                                     else
                                         %follow route 2
                                         x=route2(nn,4);
                                         if (x==0)
                                            rem_energy(nn) = rem_energy(nn) - (packetLength*(ETX) + Efs * packetLength * ((ns_distance(nn,2))^2));% ith node itself energy consumption
                                            packets_transmitted(nn,1)=packets_transmitted(nn,1)+1;
                                            disp(p_id);
                                            disp('packet transmitted successfully');
                                            p_id=p_id+1;
                                        else
                                            rem_energy(nn) = rem_energy(nn) - (packetLength*(ETX) + Efs * packetLength * ((nn_distance(nn,x))^2));
                                            packets_transmitted(nn,1)=packets_transmitted(nn,1)+1;
                                            %inform x that route1 is dead
                                            route1(x,5)=0; %route1 is dead=0 for x
                                            route1(nn,5)=0;
                                        end
                                        nn=x;
                                     end
                                 end

                                  
                                
                                
                            
                            else
                                 
                                x=route2(nn,4);
                                if (x==0)
                                    rem_energy(nn) = rem_energy(nn) - (packetLength*(ETX) + Efs * packetLength * ((ns_distance(nn,2))^2));% ith node itself energy consumption
                                    packets_transmitted(nn,1)=packets_transmitted(nn,1)+1;
                                    disp(p_id);
                                    disp('packet transmitted successfully');
                                    p_id=p_id+1;
                                else
                                    %check x=4 alive or dead
                                    %if alive
                                    
                                    %CHECK X ALIVE/DEAD
                                    %IF ALIVE 
                                    
                                    flag=x;
                                    if (rem_energy(x) <= 0.01)
                                        nodeArch.dead(x) = 1;
                                        flag=nn;
                                        nn=0;
                                    end
                                     locAlive = find(~nodeArch.dead); % find the nodes that are alive
                                     zz=any(locAlive(:)==x);
                                     if(zz==1)% means next hops alive
                                          rem_energy(nn) = rem_energy(nn) - (packetLength*(ETX) + Efs * packetLength * ((nn_distance(nn,x))^2));
                                          packets_transmitted(nn,1)=packets_transmitted(nn,1)+1;
                                          if(route1(nn,5)==0)
                                              route1(x,5)=0;
                                          end
    %                                       packet = packet_d(i,p_id,Data,nn);
    %                                       packet = packet_generation(i,p_id,Data,nn)
                                        
                                     else
                                         %if x=4 is dead
                                         %generate beacon
                                         
                                         %send beacon
                                             packet=packet_beacon(Data,flag,p_id);
                                             if(route1(flag,4)<route2(flag,4))
                                                     rem_energy(flag) = rem_energy(flag) - (packetLength*(ETX) + Efs * packetLength * ((ns_distance(flag,1))^2));
                                                     packets_transmitted(flag,1)=packets_transmitted(flag,1)+1;
                                             else
                                                     rem_energy(flag) = rem_energy(flag) - (packetLength*(ETX) + Efs * packetLength * ((ns_distance(flag,2))^2));
                                                     packets_transmitted(flag,1)=packets_transmitted(flag,1)+1;
                                             end

                                               
%                                                     beacon.data=Data;
%                                                     beacon.flag=flag;
%                                                     beacon.p_id=p_id;
                                              p_id=p_id+1;
                                              nn=0;
                                              route1(flag,5)=0;
                                              route2(flag,5)=0;
                                         
                                    
                                     end
                                    
                                    
                                end
                                nn=x;
                            end
                            end
                        end
                         else % if it is a node from 2nd half of nodes
                        if (rem_energy(i) <= 0)
                                  nodeArch.dead(i) = 1;
                                  nn=0;
                     
                        else
                        
                        nn=route2(i,4);
                        type=2;
                        flag=nn;
                        packet = packet_p(type,numNodes,i,p_id,Data,nn);
%                         packet = packet_d(i,p_id,Data,nn);
%                         packet = packet_generation(i,p_id,Data,nn)
                            if (nn==0)
                                rem_energy(i) = rem_energy(i) - (packetLength*(ETX) + Efs * packetLength * ((ns_distance(i,2))^2));% ith node itself energy consumption
                                packets_transmitted(i,1)=packets_transmitted(i,1)+1; 
                                disp(p_id);
                                disp('packet transmitted successfully');
                                p_id=p_id+1;
                                
                            else
                                if (rem_energy(nn) <= 0.01)
                                    nodeArch.dead(nn) = 1;
                                    flag=nn;
                                    nn=0;
                                end
                                 locAlive = find(~nodeArch.dead); % find the nodes that are alive
                                 zz=any(locAlive(:)==flag);
                                 if(zz==1)% means next hops alive
                                      rem_energy(i) = rem_energy(i) - (packetLength*(ETX) + Efs * packetLength * ((nn_distance(i,flag))^2));
                                      packet = packet_p(type,numNodes,i,p_id,Data,nn);
%                                       packet = packet_d(i,p_id,Data,nn);
%                                       packet = packet_generation(i,p_id,Data,nn)
                                      packets_transmitted(i,1)=packets_transmitted(i,1)+1; 
                                      
                                 else
                                     %follow route 1
                                     if (rem_energy(i) <= 0.01)
                                          nodeArch.dead(i) = 1;
                                          nn=0;
                     
                                     else
                                         nn=route1(i,4);
                                         packet = packet_p(type,numNodes,i,p_id,Data,nn);
%                                          packet = packet_d(i,p_id,Data,nn);
%                                          packet = packet_generation(i,p_id,Data,nn)
                                         flag=nn;
                                         if (nn==0)
                                             rem_energy(i) = rem_energy(i) - (packetLength*(ETX) + Efs * packetLength * ((ns_distance(i,1))^2));% ith node itself energy consumption
                                             packets_transmitted(i,1)=packets_transmitted(i,1)+1;
                                             disp(p_id);
                                             disp('packet transmitted successfully');
                                             p_id=p_id+1;
                                         else
                                             if (rem_energy(nn) <= 0.01)
                                                  nodeArch.dead(nn) = 1;
                                                  flag=i;
                                                  nn=0;
                                             end
                     
                                             
                                             locAlive = find(~nodeArch.dead); % find the nodes that are alive
                                             zz=any(locAlive(:)==flag);
                                             if(zz==1)% means next hops alive
                                                 rem_energy(i) = rem_energy(i) - (packetLength*(ETX) + Efs * packetLength * ((nn_distance(i,flag))^2));
                                                 packets_transmitted(i,1)=packets_transmitted(i,1)+1; 
                                                 route2(i,5)=0;
%                                                  route2(nn,5)=0;
                                             else
                                                %send beacon
                                                packet=packet_beacon(Data,flag,p_id);
                                                    if(route1(flag,4)<route2(flag,4))
                                                        rem_energy(flag) = rem_energy(flag) - (packetLength*(ETX) + Efs * packetLength * ((ns_distance(flag,1))^2));
                                                        packets_transmitted(flag,1)=packets_transmitted(flag,1)+1;
                                                    else
                                                        rem_energy(flag) = rem_energy(flag) - (packetLength*(ETX) + Efs * packetLength * ((ns_distance(flag,2))^2));
                                                        packets_transmitted(flag,1)=packets_transmitted(flag,1)+1;
                                                    end

                                               
%                                                     beacon.data=Data;
%                                                     beacon.flag=flag;
%                                                     beacon.p_id=p_id;
                                                    p_id=p_id+1;
                                                    nn=0;
                                                    route1(flag,5)=0;
                                                    route2(flag,5)=0;
                                             end
                                         end
                               while(nn~=0)
                                     if (rem_energy(nn) <= 0.01)
                                        nodeArch.dead(nn) = 1;
                                        flag=nn;
                                        nn=0;
                     
                                     else
                                         if(route1(nn,3)<=route2(nn,3) && route1(nn,5)==1) %
                                             x=route1(nn,4);
                                             packet = packet_p(type,numNodes,nn,p_id,Data,x);
%                                              packet = packet_d(nn,p_id,Data,x)
%                                              packet = packet_generation(nn,p_id,Data,x)
                                             if (x==0)
                                                rem_energy(nn) = rem_energy(nn) - (packetLength*(ETX) + Efs * packetLength * ((ns_distance(nn,1))^2));% ith node itself energy consumption
                                                packets_transmitted(nn,1)=packets_transmitted(nn,1)+1;
                                                disp(p_id);
                                                disp('packet transmitted successfully');
                                                p_id=p_id+1;
                                             else
                                                 if (rem_energy(x) <= 0.01)
                                                    nodeArch.dead(x) = 1;
                                                    flag=nn;
                                                    nn=0;
                                                 end
                                                locAlive = find(~nodeArch.dead); % find the nodes that are alive
                                                zz=any(locAlive(:)==x);
                                                if(zz==1)% means next hops alive
                                                    rem_energy(nn) = rem_energy(nn) - (packetLength*(ETX) + Efs * packetLength * ((nn_distance(nn,x))^2));
                                                    packets_transmitted(nn,1)=packets_transmitted(nn,1)+1;
                                                    route2(nn,5)=0;
                                                    
                                                else
                                                    %send beacon
                                                    packet=packet_beacon(Data,flag,p_id);
                                                    if(route1(flag,4)<route2(flag,4))
                                                        rem_energy(flag) = rem_energy(flag) - (packetLength*(ETX) + Efs * packetLength * ((ns_distance(flag,1))^2));
                                                        packets_transmitted(flag,1)=packets_transmitted(flag,1)+1;
                                                    else
                                                        rem_energy(flag) = rem_energy(flag) - (packetLength*(ETX) + Efs * packetLength * ((ns_distance(flag,2))^2));
                                                        packets_transmitted(flag,1)=packets_transmitted(flag,1)+1;
                                                    end

%                                                      beacon.data=Data;
%                                                      beacon.flag=flag;
%                                                      beacon.p_id=p_id;
                                                     p_id=p_id+1;
                                                     nn=0;
                                                     route1(flag,5)=0;
                                                     route2(flag,5)=0;
                                                end
                                                
                                             end
                                             nn=x;
                            
                                         elseif (route2(nn,5)==1)
                                
                                             x=route2(nn,4);
                                             flag=nn;
                                            if (x==0)
                                                rem_energy(nn) = rem_energy(nn) - (packetLength*(ETX) + Efs * packetLength * ((ns_distance(nn,2))^2));% ith node itself energy consumption
                                                packets_transmitted(nn,1)=packets_transmitted(nn,1)+1; 
                                                disp(p_id);
                                                disp('packet transmitted successfully');
                                                p_id=p_id+1;
                                                
                                            else
                                                 if (rem_energy(x) <= 0.01)
                                                    nodeArch.dead(x) = 1;
                                                    nn=0;
                                                 end
                                                locAlive = find(~nodeArch.dead); % find the nodes that are alive
                                                zz=any(locAlive(:)==x);
                                                if(zz==1)% means next hops alive
                                                    rem_energy(nn) = rem_energy(nn) - (packetLength*(ETX) + Efs * packetLength * ((nn_distance(nn,x))^2));
                                                    packets_transmitted(nn,1)=packets_transmitted(nn,1)+1; 
                                                else
                                                    %send beacon
                                                    packet=packet_beacon(Data,flag,p_id);
                                                    if(route1(flag,4)<route2(flag,4))
                                                        rem_energy(flag) = rem_energy(flag) - (packetLength*(ETX) + Efs * packetLength * ((ns_distance(flag,1))^2));
                                                        packets_transmitted(flag,1)=packets_transmitted(flag,1)+1;
                                                    else
                                                        rem_energy(flag) = rem_energy(flag) - (packetLength*(ETX) + Efs * packetLength * ((ns_distance(flag,2))^2));
                                                        packets_transmitted(flag,1)=packets_transmitted(flag,1)+1;
                                                    end

% %                                                      beacon.data=Data;
% %                                                      beacon.flag=flag;
% %                                                      beacon.p_id=p_id;
                                                     p_id=p_id+1;
                                                    nn=0;
                                                    route1(flag,5)=0;
                                                    route2(flag,5)=0
                                                end
                                            end
                                            nn=x;
                                         else
                                             %follow route1
                                             x=route1(nn,4);
                                             packet = packet_p(type,numNodes,nn,p_id,Data,x);
%                                              packet = packet_d(nn,p_id,Data,x)
%                                              packet = packet_generation(nn,p_id,Data,x)
                                             if (x==0)
                                                rem_energy(nn) = rem_energy(nn) - (packetLength*(ETX) + Efs * packetLength * ((ns_distance(nn,1))^2));% ith node itself energy consumption
                                                packets_transmitted(nn,1)=packets_transmitted(nn,1)+1;
                                                disp(p_id);
                                                disp('packet transmitted successfully');
                                                p_id=p_id+1;
                                             else
                                                 if (rem_energy(x) <= 0.01)
                                                    nodeArch.dead(x) = 1;
                                                    flag=nn;
                                                    nn=0;
                                                 end
                                                locAlive = find(~nodeArch.dead); % find the nodes that are alive
                                                zz=any(locAlive(:)==x);
                                                if(zz==1)% means next hops alive
                                                    rem_energy(nn) = rem_energy(nn) - (packetLength*(ETX) + Efs * packetLength * ((nn_distance(nn,x))^2));
                                                    packets_transmitted(nn,1)=packets_transmitted(nn,1)+1;
                                                else
                                                    %send beacon
                                                    packet=packet_beacon(Data,flag,p_id);
                                                    if(route1(flag,4)<route2(flag,4))
                                                        rem_energy(flag) = rem_energy(flag) - (packetLength*(ETX) + Efs * packetLength * ((ns_distance(flag,1))^2));
                                                        packets_transmitted(flag,1)=packets_transmitted(flag,1)+1;
                                                    else
                                                        rem_energy(flag) = rem_energy(flag) - (packetLength*(ETX) + Efs * packetLength * ((ns_distance(flag,2))^2));
                                                        packets_transmitted(flag,1)=packets_transmitted(flag,1)+1;
                                                    end

%                                                      beacon.data=Data;
%                                                      beacon.flag=flag;
%                                                      beacon.p_id=p_id;
                                                     p_id=p_id+1;
                                                     nn=0;
                                                     route2(flag,5)=0;
                                                     route2(x,5)=0;
                                                end
                                                
                                             end
                                             nn=x;
                                             
                                             
                                         end
                                     end
                               end
                                     end
                                 end
                            end
                        end
                      while(nn~=0)
                            if (rem_energy(nn) <= 0.01)
                                    nodeArch.dead(nn) = 1;
                                    nn=0;
                     
                            else
                     
                            if(route1(nn,3)<=route2(nn,3) && route1(nn,5)==1) %
                                
                                x=route1(nn,4);
                                packet = packet_p(type,numNodes,nn,p_id,Data,x);
                                flag=x;
%                                 packet = packet_d(nn,p_id,Data,x);
%                                 packet = packet_generation(nn,p_id,Data,x)
                                if (x==0)
                                    rem_energy(nn) = rem_energy(nn) - (packetLength*(ETX) + Efs * packetLength * ((ns_distance(nn,1))^2));% ith node itself energy consumption
                                    packets_transmitted(nn,1)=packets_transmitted(nn,1)+1; 
                                    disp(p_id);
                                    disp('packet transmitted successfully');
                                    p_id=p_id+1;
                                else
                                    %CHECK X ALIVE/DEAD
                                    %IF ALIVE 
                                    if (rem_energy(x) <= 0.01)
                                        nodeArch.dead(x) = 1;
                                        flag=x;
                                    end
                                     locAlive = find(~nodeArch.dead); % find the nodes that are alive
                                     zz=any(locAlive(:)==flag);
                                     if(zz==1)% means next hops alive
                                          rem_energy(nn) = rem_energy(nn) - (packetLength*(ETX) + Efs * packetLength * ((nn_distance(i,nn))^2));
                                          packet = packet_p(type,numNodes,nn,p_id,Data,nn);
    %                                       packet = packet_d(i,p_id,Data,nn);
    %                                       packet = packet_generation(i,p_id,Data,nn)
                                          packets_transmitted(nn,1)=packets_transmitted(nn,1)+1; 
                                          nn=x;

                                     else
                                         %follow route 2
                                         x=route2(nn,4);
                                         if (x==0)
                                            rem_energy(nn) = rem_energy(nn) - (packetLength*(ETX) + Efs * packetLength * ((ns_distance(nn,2))^2));% ith node itself energy consumption
                                            packets_transmitted(nn,1)=packets_transmitted(nn,1)+1;
                                            disp(p_id);
                                            disp('packet transmitted successfully');
                                            p_id=p_id+1;
                                        else
                                            rem_energy(nn) = rem_energy(nn) - (packetLength*(ETX) + Efs * packetLength * ((nn_distance(nn,x))^2));
                                            packets_transmitted(nn,1)=packets_transmitted(nn,1)+1;
                                            %inform x that route1 is dead
                                            route1(x,5)=0; %route1 is dead=0 for x
                                            route1(nn,5)=0;
                                        end
                                        nn=x;
                                     end
                                 end

                                  
                                
                                
                            
                            else
                                 
                                x=route2(nn,4);
                                if (x==0)
                                    rem_energy(nn) = rem_energy(nn) - (packetLength*(ETX) + Efs * packetLength * ((ns_distance(nn,2))^2));% ith node itself energy consumption
                                    packets_transmitted(nn,1)=packets_transmitted(nn,1)+1;
                                    disp(p_id);
                                    disp('packet transmitted successfully');
                                    p_id=p_id+1;
                                else
                                    %check x=4 alive or dead
                                    %if alive
                                    
                                    %CHECK X ALIVE/DEAD
                                    %IF ALIVE 
                                    
                                    flag=x;
                                    if (rem_energy(x) <= 0.01)
                                        nodeArch.dead(x) = 1;
                                        flag=nn;
                                        nn=0;
                                    end
                                     locAlive = find(~nodeArch.dead); % find the nodes that are alive
                                     zz=any(locAlive(:)==x);
                                     if(zz==1)% means next hops alive
                                          rem_energy(nn) = rem_energy(nn) - (packetLength*(ETX) + Efs * packetLength * ((nn_distance(nn,x))^2));
                                          packets_transmitted(nn,1)=packets_transmitted(nn,1)+1;
                                          if(route1(nn,5)==0)
                                              route1(x,5)=0;
                                          end
    %                                       packet = packet_d(i,p_id,Data,nn);
    %                                       packet = packet_generation(i,p_id,Data,nn)
                                        
                                     else
                                         %if x=4 is dead
                                         %generate beacon
                                         
                                         %send beacon
                                             packet=packet_beacon(Data,flag,p_id);
                                             if(route1(flag,4)<route2(flag,4))
                                                     rem_energy(flag) = rem_energy(flag) - (packetLength*(ETX) + Efs * packetLength * ((ns_distance(flag,1))^2));
                                                     packets_transmitted(flag,1)=packets_transmitted(flag,1)+1;
                                             else
                                                     rem_energy(flag) = rem_energy(flag) - (packetLength*(ETX) + Efs * packetLength * ((ns_distance(flag,2))^2));
                                                     packets_transmitted(flag,1)=packets_transmitted(flag,1)+1;
                                             end

                                               
%                                                     beacon.data=Data;
%                                                     beacon.flag=flag;
%                                                     beacon.p_id=p_id;
                                              p_id=p_id+1;
                                              nn=0;
                                              route1(flag,5)=0;
                                              route2(flag,5)=0;
                                         
                                    
                                     end
                                    
                                    
                                end
                                nn=x;
                            end
                            end
                        end
                       
                        end
   
               end
        end
       end
   
    end          
    t=t+5;
    transmitted_packets=p_id-1
    rem_energy
    
    net_energy=0;
        for o=locAlive  %to calculate total remaining energy of alive nodes
            net_energy=net_energy + nodeArch.node(o).energy;
        end
        net_energy_at_round(end+1,1)=net_energy; %%har round mein aik e packet transmit hota iss mechanism mein
        net_alive_nodes(end+1,1)=floor(length(locAlive));
    
        
    end 
   
end
 tx_sum=sum(packets_transmitted) 
end


%%data_transmission%%
% t=0;
% while(~t==1000)
%     if(nodeArch.Data.temperature>=-50 && nodeArch.Data.temperature <= 150)
% %     obj=energy efficiency
% %  case 1: if first neioghbor is in range (SN range is
% %         Length/numNode)--> select neighbor 1 for data transmission
%        
% %  case 2: if two neioghbor is in range SN range is
% %         Length/numNode)--> select neighbor 2 for data transmission
% %  case 3: if both in range neighbors are dead --> obj: fault tolerance
% %         current node repeatedly sending message (beacon) to upper layer
% %         UAV --> UAV share the info of the current nodes neighboring nodes
% %         to respective CS and transmits data as well
%     else
% %         obj: Low latency
% % Case 1: if neighbor 1 is in range and its towards nearest BS --> select
% %         neighbor 1
% % case 2: if neighbor two is in range but away from nearest BS --> select neighbor 2 for data transmission and 
% %         current node repeatedly sending message (beacon) to upper layer
% %         UAV --> UAV share the info of the current nodes neighboring nodes
% %         to respective CS and transmits data as well
% % case 3: if both in range neighbors are dead --> obj: fault tolerance
% %         current node repeatedly sending message (beacon) to upper layer
% %         UAV --> UAV share the info of the current nodes neighboring nodes
% %         to respective CS and transmits data as well
%     end
% [x,y,z,net_alive]=data_transmission(s,'L',numNodes,Length, Width, sinkX1, sinkY1, sinkX2, sinkY2);
